# Supplementary material for: Modification of mesenchymal stem cells by HMGB1 promotes the activity of Cav3.2 T-type calcium channel via PKA/β-catenin/γ-cystathionase pathway
Source: Stem Cell Res Ther. 2022 Jan 10;13:4. doi: 10.1186/s13287-021-02677-z (PMC8744322; doi:10.1186/s13287-021-02677-z)
Supplement: Supplementary file 1 — Additional file 1: Microarray data. [file 13287_2021_2677_MOESM1_ESM.xlsx]

## Sheet: diffall.anno
probeset_id	A	C	Fold Change	Entrez ID	Gene Symbol	Description	mRNA Accession	mRNA Source	mRNA Description	Chromosome	Type
TC0100000006.rn.2	2.13128	2.00678	1.09013	100909608	LOC100909608; Vom2r5	vomeronasal type-2 receptor 26-like; ENCODES a protein that exhibits G-protein coupled receptor activity (inferred) AND INVOLVED IN G-protein coupled receptor signaling pathway (inferred) AND FOUND IN integral component of membrane (inferred) AND plasma membrane (inferred); vomeronasal 2 receptor, 5	ENSRNOT00000072360; mRNARGD6502594_1; Vom2r5.aSep08	ENSEMBL; Rat Genome Database; Ace View	vomeronasal type-2 receptor 26-like [gene_biotype:protein_coding transcript_biotype:protein_coding]; ENCODES a protein that exhibits G-protein coupled receptor activity (inferred) AND INVOLVED IN G-protein coupled receptor signaling pathway (inferred) AND FOUND IN integral component of membrane (inferred) AND plasma membrane (inferred); vomeronasal 2 receptor, 5	chr1	coding
TC0100000010.rn.2	3.08164	3.15567	-1.05266		LOC102548267	Uncharacterized protein ; ENCODES a protein that exhibits natural killer cell lectin-like receptor binding (ortholog) AND INVOLVED IN cellular response to exogenous dsRNA (ortholog) AND cellular response to lipopolysaccharide (ortholog) AND defense response to bacterium (ortholog) AND FOUND IN external side of plasma membrane (ortholog) AND INTERACTS WITH (S)-nicotine (ortholog) AND 4-hydroxynon-…	ENSRNOT00000029038; mRNARGD7725182_1	ENSEMBL; Rat Genome Database	Uncharacterized protein ; ENCODES a protein that exhibits natural killer cell lectin-like receptor binding (ortholog) AND INVOLVED IN cellular response to exogenous dsRNA (ortholog) AND cellular response to lipopolysaccharide (ortholog) AND defense response to bacterium (ortholog) AND FOUND IN external side of plasma membrane (ortholog) AND INTERACTS WITH (S)-nicotine (ortholog) AND 4-hydroxynon-…	chr1	ncrna
TC0100000011.rn.2	5.58762	4.57963	2.01111		LOC102547056	retinoic acid early-inducible protein 1-gamma-like	mRNARGD7509853_1	Rat Genome Database	retinoic acid early-inducible protein 1-gamma-like	chr1	ncrna
TC0100000015.rn.2	2.84389	3.17402	-1.25713		LOC679782	similar to Retinoic acid early inducible protein 1 delta precursor (RAE-1delta) [Source:RGD Symbol;Acc:1584760]	ENSRNOT00000062030	ENSEMBL	similar to Retinoic acid early inducible protein 1 delta precursor (RAE-1delta) [gene_biotype:protein_coding transcript_biotype:protein_coding]	chr1	ncrna
TC0100000019.rn.2	4.84316	5.15903	-1.24476	292462	Lrp11	low density lipoprotein receptor-related protein 11	NM_001106217; ENSRNOT00000019181; Lrp11.aSep08; Lrp11.cSep08; Lrp11.dSep08-unspliced; mRNARGD4123404_1; TCONS_00000004; bloflo.aSep08-unspliced	RefSeq; ENSEMBL; Ace View; Rat Genome Database; Chalmel	Rattus norvegicus low density lipoprotein receptor-related protein 11 (Lrp11), mRNA.; low density lipoprotein receptor-related protein 11 [gene_biotype:protein_coding transcript_biotype:protein_coding]; low density lipoprotein receptor-related protein 11; INTERACTS WITH all-trans-retinoic acid AND cisplatin AND (-)-epigallocatechin 3-gallate (ortholog); Chalmel, et. al. AceView Annotation Lrp11.c…	chr1	coding
TC0100000020.rn.2	7.27253	7.51504	-1.18305	683983	Nup43	nucleoporin 43	NM_001128191; ENSRNOT00000073528; BC158756; mRNARGD4126661_1; mRNARGD7515978_1	RefSeq; ENSEMBL; GenBank; Rat Genome Database	Rattus norvegicus nucleoporin 43 (Nup43), mRNA.; nucleoporin 43 [gene_biotype:protein_coding transcript_biotype:protein_coding]; Rattus norvegicus similar to Nucleoporin Nup43, mRNA (cDNA clone MGC:187947 IMAGE:9103164), complete cds.; PARTICIPATES IN RNA transport pathway AND FOUND IN kinetochore (ortholog) AND nuclear pore outer ring (ortholog) AND INTERACTS WITH thioacetamide AND 1-chloro-2 4-…	chr1	coding
TC0100000021.rn.2	8.46967	8.53452	-1.04598	308265	Lats1	large tumor suppressor kinase 1	NM_001134543; ENSRNOT00000020098; mRNARGD4137748_1; mRNARGD7641352_1; mRNARGD7641353_1; RGD1564085.aSep08; TCONS_00000007; bleeflo.aSep08-unspliced	RefSeq; ENSEMBL; Rat Genome Database; Ace View; Chalmel	Rattus norvegicus large tumor suppressor kinase 1 (Lats1), mRNA.; large tumor suppressor kinase 1 [gene_biotype:protein_coding transcript_biotype:protein_coding]; ENCODES a protein that exhibits ATP binding (ortholog) AND magnesium ion binding (ortholog) AND protein kinase binding (ortholog) AND INVOLVED IN cellular protein localization (ortholog) AND cytoplasmic sequestering of protein (ortholog…	chr1	coding
TC0100000022.rn.2	6.51728	6.65734	-1.10195	292464	Katna1	katanin p60 (ATPase-containing) subunit A1	NM_001004217; ENSRNOT00000020417; BC097929; Katna1.aSep08; mRNARGD2513818_1; TCONS_00000011	RefSeq; ENSEMBL; GenBank; Ace View; Rat Genome Database; Chalmel	Rattus norvegicus katanin p60 (ATPase-containing) subunit A1 (Katna1), mRNA.; katanin p60 (ATPase-containing) subunit A1 [gene_biotype:protein_coding transcript_biotype:protein_coding]; Rattus norvegicus katanin p60 (ATPase-containing) subunit A1, mRNA (cDNA clone MGC:116039 IMAGE:7444887), complete cds.; katanin p60 (ATPase-containing) subunit A1; ENCODES a protein that exhibits ATPase activity …	chr1	coding
TC0100000025.rn.2	6.82999	7.08608	-1.19424	361449	Ppil4	peptidylprolyl isomerase (cyclophilin)-like 4	NM_001108457; ENSRNOT00000021437; mRNARGD4131666_1; mRNARGD7518621_1; Ppil4.aSep08; Ppil4.bSep08	RefSeq; ENSEMBL; Rat Genome Database; Ace View	Rattus norvegicus peptidylprolyl isomerase (cyclophilin)-like 4 (Ppil4), mRNA.; peptidylprolyl isomerase (cyclophilin)-like 4 [gene_biotype:protein_coding transcript_biotype:protein_coding]; ENCODES a protein that exhibits poly(A) RNA binding (ortholog) AND INVOLVED IN protein folding (inferred) AND protein peptidyl-prolyl isomerization (inferred) AND INTERACTS WITH 2 4-dinitrotoluene AND cadmium…	chr1	coding
TC0100000027.rn.2	4.29652	4.29424	1.00158	308266	Zc3h12d	zinc finger CCCH type containing 12D	NM_001107469; ENSRNOT00000065646; mRNARGD4137742_1; mRNARGD7586315_1; Zc3h12d.aSep08	RefSeq; ENSEMBL; Rat Genome Database; Ace View	Rattus norvegicus zinc finger CCCH type containing 12D (Zc3h12d), mRNA.; zinc finger CCCH type containing 12D [gene_biotype:protein_coding transcript_biotype:protein_coding]; ENCODES a protein that exhibits metal ion binding (inferred) AND INVOLVED IN negative regulation of cell growth (ortholog) AND negative regulation of G1/S transition of mitotic cell cycle (ortholog) AND FOUND IN cytoplasm (o…	chr1	coding
TC0100000045.rn.2	6.88776	6.79192	1.06868		LOC365039	similar to 60S ribosomal protein L7a	mRNARGD7616760_1	Rat Genome Database	similar to 60S ribosomal protein L7a	chr1	ncrna
TC0100000058.rn.2	5.52123	5.73695	-1.16128	308282	Shprh	SNF2 histone linker PHD RING helicase, E3 ubiquitin protein ligase	NM_001107470; ENSRNOT00000019893; mRNARGD4137726_1; mRNARGD7685560_1; mRNARGD7685561_1; Shprh.aSep08; Shprh.bSep08	RefSeq; ENSEMBL; Rat Genome Database; Ace View	Rattus norvegicus SNF2 histone linker PHD RING helicase, E3 ubiquitin protein ligase (Shprh), mRNA.; SNF2 histone linker PHD RING helicase, E3 ubiquitin protein ligase [gene_biotype:protein_coding transcript_biotype:protein_coding]; ENCODES a protein that exhibits ubiquitin-protein transferase activity (ortholog) AND INVOLVED IN protein polyubiquitination (ortholog) AND FOUND IN nucleosome (infer…	chr1	coding
TC0100000059.rn.2	7.96441	8.15879	-1.14423	308283	Fbxo30	F-box protein 30	NM_001007690; ENSRNOT00000019918; BC083823; Fbxo30.aSep08; Fbxo30.bSep08; mRNARGD2758263_1; mRNARGD7497320_1; TCONS_00000028; TCONS_00008498	RefSeq; ENSEMBL; GenBank; Ace View; Rat Genome Database; Chalmel	Rattus norvegicus F-box protein 30 (Fbxo30), mRNA.; F-box protein 30 [gene_biotype:protein_coding transcript_biotype:protein_coding]; Rattus norvegicus F-box protein 30, mRNA (cDNA clone MGC:94907 IMAGE:7111792), complete cds.; F-box protein 30; ENCODES a protein that exhibits ubiquitin-protein transferase activity (inferred) AND zinc ion binding (inferred) AND INVOLVED IN protein ubiquitination …	chr1	coding
TC0100000061.rn.2	5.84615	5.86039	-1.00992	114005	Epm2a	epilepsy, progressive myoclonus type 2A; ENCODES a protein that exhibits carbohydrate phosphatase activity (ortholog) AND protein serine/threonine phosphatase activity (ortholog) AND protein tyrosine phosphatase activity (ortholog) AND INVOLVED IN habituation (ortholog) AND nervous system development (ortholog) AND peptidyl-tyrosine dephosphorylation (ortholog) AND ASSOCIATED WITH Lafora Disease …	NM_001276762; ENSRNOT00000061930; mRNARGD7607169_1	RefSeq; ENSEMBL; Rat Genome Database	Rattus norvegicus epilepsy, progressive myoclonus type 2A (Epm2a), mRNA.; epilepsy, progressive myoclonus type 2A [gene_biotype:protein_coding transcript_biotype:protein_coding]; ENCODES a protein that exhibits carbohydrate phosphatase activity (ortholog) AND protein serine/threonine phosphatase activity (ortholog) AND protein tyrosine phosphatase activity (ortholog) AND INVOLVED IN habituation (…	chr1	coding
TC0100000078.rn.2	7.31319	7.41876	-1.07592	680891	Sf3b5	splicing factor 3b, subunit 5	NM_001126092; ENSRNOT00000019994; mRNARGD4123542_1; Sf3b5.aSep08-unspliced	RefSeq; ENSEMBL; Rat Genome Database; Ace View	Rattus norvegicus splicing factor 3b, subunit 5 (Sf3b5), mRNA.; splicing factor 3b, subunit 5 [gene_biotype:protein_coding transcript_biotype:protein_coding]; PARTICIPATES IN spliceosome pathway AND FOUND IN nucleus (ortholog) AND U12-type spliceosomal complex (ortholog) AND INTERACTS WITH dibutyl phthalate AND 2 3 7 8-tetrachlorodibenzodioxine (ortholog) AND bisphenol A (ortholog); splicing fact…	chr1	coding
TC0100000081.rn.2	7.89355	7.25677	1.55486	25157	Plagl1	pleiomorphic adenoma gene-like 1	NM_012760; ENSRNOT00000030329; mRNARGD2711029_1; Plagl1.aSep08; farflar.aSep08-unspliced; zf-C2H2.90.aSep08	RefSeq; ENSEMBL; Rat Genome Database; Ace View	Rattus norvegicus pleiomorphic adenoma gene-like 1 (Plagl1), mRNA.; pleiomorphic adenoma gene-like 1 [gene_biotype:protein_coding transcript_biotype:protein_coding]; ENCODES a protein that exhibits DNA binding (ortholog) AND RNA polymerase II regulatory region sequence-specific DNA binding (ortholog) AND RNA polymerase II transcription regulatory region sequence-specific DNA binding transcription…	chr1	coding
TC0100000086.rn.2	4.71039	4.60088	1.07886	292485	Fuca2	fucosidase, alpha-L- 2, plasma	NM_001004218; ENSRNOT00000020946; BC078933; Fuca2.aSep08; Fuca2.bSep08-unspliced; Fuca2.cSep08; mRNARGD2513706_1; TCONS_00000039; TCONS_00008503	RefSeq; ENSEMBL; GenBank; Ace View; Rat Genome Database; Chalmel	Rattus norvegicus fucosidase, alpha-L- 2, plasma (Fuca2), mRNA.; fucosidase, alpha-L- 2, plasma [gene_biotype:protein_coding transcript_biotype:protein_coding]; Rattus norvegicus fucosidase, alpha-L- 2, plasma, mRNA (cDNA clone MGC:93735 IMAGE:7107565), complete cds.; fucosidase, alpha-L- 2, plasma; ENCODES a protein that exhibits alpha-L-fucosidase activity (ortholog) AND INVOLVED IN fucose meta…	chr1	coding
TC0100000088.rn.2	6.42567	6.56648	-1.10252	361453	Adat2	adenosine deaminase, tRNA-specific 2	NM_001115028; BC158616; ENSRNOT00000073460; mRNARGD4131626_1	RefSeq; GenBank; ENSEMBL; Rat Genome Database	Rattus norvegicus adenosine deaminase, tRNA-specific 2 (Adat2), mRNA.; Rattus norvegicus deaminase domain containing 1, mRNA (cDNA clone MGC:187499 IMAGE:7388507), complete cds.; adenosine deaminase, tRNA-specific 2 [gene_biotype:protein_coding transcript_biotype:protein_coding]; INTERACTS WITH cocaine AND indole-3-methanol AND 17alpha-ethynylestradiol (ortholog)	chr1	coding
TC0100000091.rn.2	4.55611	4.70915	-1.11191		LOC102551337	uncharacterized LOC102551337	mRNARGD7516556_1	Rat Genome Database	uncharacterized LOC102551337	chr1	ncrna
TC0100000093.rn.2	7.42021	7.45456	-1.02409	29721	Hivep2	human immunodeficiency virus type I enhancer binding protein 2	NM_024137; ENSRNOT00000015131; Hivep2.aSep08; Hivep2.bSep08; Hivep2.cSep08; mRNARGD2539308_1	RefSeq; ENSEMBL; Ace View; Rat Genome Database	Rattus norvegicus human immunodeficiency virus type I enhancer binding protein 2 (Hivep2), mRNA.; human immunodeficiency virus type I enhancer binding protein 2 [gene_biotype:protein_coding transcript_biotype:protein_coding]; human immunodeficiency virus type I enhancer binding protein 2; ENCODES a protein that exhibits DNA binding (inferred) AND metal ion binding (inferred) AND nucleic acid bind…	chr1	coding
TC0100000100.rn.2	2.96781	2.62223	1.27066		LOC102551250; LOC100361713	uncharacterized LOC102551250; PREDICTED: hypothetical protein LOC100361713 (LOC100361713), mRNA. Chalmel, et. al. Testis-expressed Unannotated Transcripts (TUTs)	mRNARGD7592716_1; mRNARGD7592717_1; TCONS_00011380	Rat Genome Database; Chalmel	uncharacterized LOC102551250; PREDICTED: hypothetical protein LOC100361713 (LOC100361713), mRNA. Chalmel, et. al. Testis-expressed Unannotated Transcripts (TUTs)	chr1	ncrna
TC0100000105.rn.2	2.90535	3.30906	-1.32291	25264	Nmbr	neuromedin B receptor; neuromedin B receptor [Source:RGD Symbol;Acc:3181]; ENCODES a protein that exhibits neuropeptide receptor activity AND INVOLVED IN neuropeptide signaling pathway AND FOUND IN cytoplasm (ortholog) AND plasma membrane (ortholog) AND INTERACTS WITH bleomycin A2 AND cadmium dichloride AND furan	NM_012799; ENSRNOT00000016215; mRNARGD2697866_1; Nmbr.aSep08-unspliced	RefSeq; ENSEMBL; Rat Genome Database; Ace View	Rattus norvegicus neuromedin B receptor (Nmbr), mRNA.; neuromedin B receptor [gene_biotype:protein_coding transcript_biotype:protein_coding]; ENCODES a protein that exhibits neuropeptide receptor activity AND INVOLVED IN neuropeptide signaling pathway AND FOUND IN cytoplasm (ortholog) AND plasma membrane (ortholog) AND INTERACTS WITH bleomycin A2 AND cadmium dichloride AND furan; neuromedin B rec…	chr1	coding
TC0100000114.rn.2	1.57291	1.55602	1.01178		LOC100912587	olfactory receptor 6C3-like	mRNARGD6486418_1; ENSRNOT00000072832	Rat Genome Database; ENSEMBL	olfactory receptor 6C3-like; olfactory receptor 6C3-like [gene_biotype:protein_coding transcript_biotype:protein_coding]	chr1	ncrna
TC0100000115.rn.2	6.26049	6.49778	-1.17878		LOC100909392	ralBP1-associated Eps domain-containing protein 1-like	mRNARGD6504232_1	Rat Genome Database	ralBP1-associated Eps domain-containing protein 1-like	chr1	ncrna
TC0100000117.rn.2	10.3027	10.198	1.07522		LOC102553290	collagen alpha-1(III) chain-like	mRNARGD7669821_1	Rat Genome Database	collagen alpha-1(III) chain-like	chr1	ncrna
TC0100000125.rn.2	3.93503	3.76606	1.12426		LOC100909638; Mcc	uncharacterized LOC100909638; mutated in colorectal cancers	mRNARGD6502791_1; RGD1561988.aSep08	Rat Genome Database; Ace View	uncharacterized LOC100909638; mutated in colorectal cancers	chr1	ncrna
TC0100000132.rn.2	7.43778	6.87098	1.48124	114490	Cited2	Cbp/p300-interacting transactivator, with Glu/Asp-rich carboxy-terminal domain, 2	NM_053698; BC087005; ENSRNOT00000016244; Cited2.aSep08; mRNARGD2452312_1; TCONS_00000047	RefSeq; GenBank; ENSEMBL; Ace View; Rat Genome Database; Chalmel	Rattus norvegicus Cbp/p300-interacting transactivator, with Glu/Asp-rich carboxy-terminal domain, 2 (Cited2), mRNA.; Rattus norvegicus Cbp/p300-interacting transactivator, with Glu/Asp-rich carboxy-terminal domain, 2, mRNA (cDNA clone MGC:93288 IMAGE:7191504), complete cds.; Cbp/p300-interacting transactivator, with Glu/Asp-rich carboxy-terminal domain, 2 (Cited2), mRNA ; Cbp/p300-interacting tra…	chr1	coding
TC0100000135.rn.2	4.26674	4.0302	1.17816	308622	Txlnb	taxilin beta	NM_001135859; ENSRNOT00000016553; mRNARGD4134308_1; mRNARGD7747221_1; Txlnb.aSep08; peyflar.aSep08-unspliced	RefSeq; ENSEMBL; Rat Genome Database; Ace View	Rattus norvegicus taxilin beta (Txlnb), mRNA.; taxilin beta (Txlnb), mRNA ; ENCODES a protein that exhibits syntaxin binding (inferred) AND FOUND IN cytoplasm (ortholog) AND INTERACTS WITH 3 4-methylenedioxymethamphetamine (ortholog) AND benzo[a]pyrene (ortholog) AND paracetamol (ortholog); taxilin beta; Unannotated AceView Transcript	chr1	coding
TC0100000139.rn.2	7.64132	7.73328	-1.06582	292944	Reps1	RALBP1 associated Eps domain containing 1	NM_001106264; mRNARGD4118919_1; Reps1.bSep08; Reps1.cSep08; Reps1.dSep08; Reps1.eSep08; Reps1.fSep08	RefSeq; Rat Genome Database; Ace View	Rattus norvegicus RALBP1 associated Eps domain containing 1 (Reps1), mRNA.; RALBP1 associated Eps domain containing 1	chr1	coding
TC0100000143.rn.2	7.76099	7.64798	1.08148		Nhsl1	Protein Nhsl1 ; INTERACTS WITH 17alpha-ethynylestradiol (ortholog) AND 2 3 7 8-tetrachlorodibenzodioxine (ortholog) AND aflatoxin B1 (ortholog); NHS-like 1	ENSRNOT00000015115; ENSRNOT00000015145; mRNARGD2705600_1; mRNARGD2705609_1; mRNARGD7597425_1; mRNARGD7597426_1; mRNARGD7597427_1; mRNARGD7597428_1; mRNARGD7597429_1; RGD1308124.aSep08	ENSEMBL; Rat Genome Database; Ace View	Protein Nhsl1 ; INTERACTS WITH 17alpha-ethynylestradiol (ortholog) AND 2 3 7 8-tetrachlorodibenzodioxine (ortholog) AND aflatoxin B1 (ortholog); NHS-like 1	chr1	ncrna
TC0100000146.rn.2	3.94255	3.57539	1.2898	292949	Perp	PERP, TP53 apoptosis effector	NM_001106265; ENSRNOT00000016037; BC166608; mRNARGD4118914_1; Perp.aSep08	RefSeq; ENSEMBL; GenBank; Rat Genome Database; Ace View	Rattus norvegicus PERP, TP53 apoptosis effector (Perp), mRNA.; PERP, TP53 apoptosis effector [gene_biotype:protein_coding transcript_biotype:protein_coding]; Rattus norvegicus PERP, TP53 apoptosis effector, mRNA (cDNA clone MGC:188392 IMAGE:5599021), complete cds.; INVOLVED IN activation of cysteine-type endopeptidase activity (ortholog) AND amelogenesis (ortholog) AND desmosome organization (ort…	chr1	coding
TC0100000153.rn.2	3.42798	3.48476	-1.04014	293012	Olig3	oligodendrocyte transcription factor 3	NM_001106269; ENSRNOT00000016048; mRNARGD4118127_1; Olig3.aSep08-unspliced	RefSeq; ENSEMBL; Rat Genome Database; Ace View	Rattus norvegicus oligodendrocyte transcription factor 3 (Olig3), mRNA.; oligodendrocyte transcription factor 3 [gene_biotype:protein_coding transcript_biotype:protein_coding]; ENCODES a protein that exhibits RNA polymerase II transcription corepressor activity (ortholog) AND INVOLVED IN negative regulation of transcription from RNA polymerase II promoter (ortholog) AND regulation of gene express…	chr1	coding
TC0100000156.rn.2	8.47322	8.66894	-1.1453	116465	Ifngr1	interferon gamma receptor 1	NM_053783; ENSRNOT00000016286; BC062039; Ifngr1.aSep08; Ifngr1.bSep08; Ifngr1.cSep08; mRNARGD2666116_1; TCONS_00000055; TCONS_00004756	RefSeq; ENSEMBL; GenBank; Ace View; Rat Genome Database; Chalmel	Rattus norvegicus interferon gamma receptor 1 (Ifngr1), mRNA.; interferon gamma receptor 1 [gene_biotype:protein_coding transcript_biotype:protein_coding]; Rattus norvegicus interferon gamma receptor 1, mRNA (cDNA clone MGC:72347 IMAGE:5598500), complete cds.; interferon gamma receptor 1; ENCODES a protein that exhibits cytokine binding (inferred) AND PARTICIPATES IN type II interferon signaling …	chr1	coding
TC0100000157.rn.2	3.65543	2.96674	1.61182	444986	Il22ra2	interleukin 22 receptor, alpha 2	NM_001003404; ENSRNOT00000016354; Il22ra2.aSep08; Il22ra2.bSep08-unspliced; mRNARGD2728806_1; mRNARGD7550358_1; mRNARGD7550359_1; mRNARGD7550360_1	RefSeq; ENSEMBL; Ace View; Rat Genome Database	Rattus norvegicus interleukin 22 receptor, alpha 2 (Il22ra2), mRNA.; interleukin 22 receptor, alpha 2 [gene_biotype:protein_coding transcript_biotype:protein_coding]; interleukin 22 receptor, alpha 2; ENCODES a protein that exhibits interleukin-22 binding (ortholog) AND interleukin-22 receptor activity (ortholog) AND INVOLVED IN cytokine-mediated signaling pathway (ortholog) AND negative regulati…	chr1	coding
TC0100000159.rn.2	2.73745	2.91987	-1.13478	308716	Il20ra	interleukin 20 receptor, alpha	NM_001107521; ENSRNOT00000050656; Il20ra.aSep08; mRNARGD4133563_1; mRNARGD7505305_1	RefSeq; ENSEMBL; Ace View; Rat Genome Database	Rattus norvegicus interleukin 20 receptor, alpha (Il20ra), mRNA.; interleukin 20 receptor, alpha [gene_biotype:protein_coding transcript_biotype:protein_coding]; interleukin 20 receptor, alpha; ENCODES a protein that exhibits interleukin-20 binding (ortholog) AND INVOLVED IN cytokine-mediated signaling pathway (ortholog) AND positive regulation of intrinsic apoptotic signaling pathway (ortholog) …	chr1	coding
TC0100000162.rn.2	4.85368	5.09247	-1.18	365057	Map3k5	mitogen-activated protein kinase kinase kinase 5	NM_001277694; ENSRNOT00000051496; ENSRNOT00000067070; mRNARGD7676620_1; TCONS_00000060; TCONS_00008517	RefSeq; ENSEMBL; Rat Genome Database; Chalmel	Rattus norvegicus mitogen-activated protein kinase kinase kinase 5 (Map3k5), mRNA.; mitogen-activated protein kinase kinase kinase 5 [gene_biotype:protein_coding transcript_biotype:protein_coding]; ENCODES a protein that exhibits MAP kinase kinase kinase activity AND ATP binding (ortholog) AND cysteine-type endopeptidase activator activity involved in apoptotic process (ortholog) AND INVOLVED IN …	chr1	coding
TC0100000165.rn.2	3.82405	3.79482	1.02047	293016	Map7	microtubule-associated protein 7	NM_001106270; NM_001198638; ENSRNOT00000017401; Map7.aSep08; Map7.bSep08; Map7.cSep08; Map7.dSep08-unspliced; Map7.eSep08; mRNARGD4118104_1; mRNARGD6605320_1; TCONS_00011386	RefSeq; ENSEMBL; Ace View; Rat Genome Database; Chalmel	Rattus norvegicus microtubule-associated protein 7 (Map7), transcript variant 1, mRNA.; Rattus norvegicus microtubule-associated protein 7 (Map7), transcript variant 2, mRNA.; microtubule-associated protein 7 [gene_biotype:protein_coding transcript_biotype:protein_coding]; microtubule-associated protein 7; ENCODES a protein that exhibits receptor binding (ortholog) AND INVOLVED IN cell morphogene…	chr1	coding
TC0100000170.rn.2	5.44088	5.58044	-1.10157	308923	Ahi1	Abelson helper integration site 1; INVOLVED IN cellular protein localization (ortholog) AND central nervous system development (ortholog) AND cilium assembly (ortholog) AND ASSOCIATED WITH Intellectual Disability (ortholog) AND Joubert syndrome 3 (ortholog) AND FOUND IN adherens junction (ortholog) AND cell-cell junction (ortholog) AND centriole (ortholog) AND INTERACTS WITH 3 3' 4 4' 5-pentachlo…	NM_001002277; ENSRNOT00000019076; Ahi1.aSep08; Ahi1.bSep08; Ahi1.cSep08; Ahi1.dSep08; Ahi1.eSep08; mRNARGD7590757_1; TCONS_00000071	RefSeq; ENSEMBL; Ace View; Rat Genome Database; Chalmel	Rattus norvegicus Abelson helper integration site 1 (Ahi1), mRNA.; Abelson helper integration site 1 [gene_biotype:protein_coding transcript_biotype:protein_coding]; Abelson helper integration site 1; INVOLVED IN cellular protein localization (ortholog) AND central nervous system development (ortholog) AND cilium assembly (ortholog) AND ASSOCIATED WITH Intellectual Disability (ortholog) AND Joube…	chr1	coding
TC0100000175.rn.2	8.10031	8.07612	1.01691	293408	Hbs1l	HBS1-like translational GTPase	NM_001011934; ENSRNOT00000019734; BC079463; Hbs1l.aSep08; Hbs1l.bSep08; Hbs1l.cSep08; Hbs1l.dSep08; Hbs1l.eSep08; Hbs1l.fSep08; Hbs1l.gSep08; Hbs1l.hSep08-unspliced; Hbs1l.iSep08; mRNARGD2396558_1; TCONS_00004766	RefSeq; ENSEMBL; GenBank; Ace View; Rat Genome Database; Chalmel	Rattus norvegicus HBS1-like translational GTPase (Hbs1l), mRNA.; HBS1-like translational GTPase [gene_biotype:protein_coding transcript_biotype:protein_coding]; Rattus norvegicus Hbs1-like (S. cerevisiae), mRNA (cDNA clone MGC:95018 IMAGE:7122195), complete cds.; HBS1-like translational GTPase; ENCODES a protein that exhibits GTP binding (inferred) AND GTPase activity (inferred) AND translation e…	chr1	coding
TC0100000180.rn.2	2.94821	3.17628	-1.17127	685750	Aldh8a1	aldehyde dehydrogenase 8 family, member A1	NM_001191088; ENSRNOT00000020015; Aldh8a1.aSep08; mRNARGD6672442_1; mRNARGD7685723_1	RefSeq; ENSEMBL; Ace View; Rat Genome Database	Rattus norvegicus aldehyde dehydrogenase 8 family, member A1 (Aldh8a1), mRNA.; aldehyde dehydrogenase 8 family, member A1 [gene_biotype:protein_coding transcript_biotype:protein_coding]; aldehyde dehydrogenase 8 family, member A1; ENCODES a protein that exhibits retinal dehydrogenase activity (ortholog) AND INVOLVED IN 9-cis-retinoic acid biosynthetic process (ortholog) AND oxidation-reduction pr…	chr1	coding
TC0100000188.rn.2	5.22714	5.43582	-1.15564	103690149	LOC103690149; Ahi1	jouberin-like; INVOLVED IN cellular protein localization (ortholog) AND central nervous system development (ortholog) AND cilium assembly (ortholog) AND ASSOCIATED WITH Intellectual Disability (ortholog) AND Joubert syndrome 3 (ortholog) AND FOUND IN adherens junction (ortholog) AND cell-cell junction (ortholog) AND centriole (ortholog) AND INTERACTS WITH 3 3' 4 4' 5-pentachlorobiphenyl AND cadmi…	ENSRNOT00000075461; mRNARGD2659205_1	ENSEMBL; Rat Genome Database	Uncharacterized protein [gene_biotype:protein_coding transcript_biotype:protein_coding]; INVOLVED IN cellular protein localization (ortholog) AND central nervous system development (ortholog) AND cilium assembly (ortholog) AND ASSOCIATED WITH Intellectual Disability (ortholog) AND Joubert syndrome 3 (ortholog) AND FOUND IN adherens junction (ortholog) AND cell-cell junction (ortholog) AND centrio…	chr1	coding
TC0100000203.rn.2	3.76731	3.70662	1.04296		Lama2	laminin, alpha 2	Lama2.aSep08	Ace View	laminin, alpha 2	chr1	ncrna
TC0100000206.rn.2	6.80808	7.05123	-1.18357	309550	L3mbtl3	l(3)mbt-like 3 (Drosophila)	ENSRNOT00000061404; ENSRNOT00000015730; L3mbtl3.aSep08; L3mbtl3.bSep08; L3mbtl3.cSep08; mRNARGD6541846_1; mRNARGD7577860_1; mRNARGD7577861_1; mRNARGD7577862_1; mRNARGD7577863_1; mRNARGD7577864_1; mRNARGD7577865_1; mRNARGD7577866_1	ENSEMBL; Ace View; Rat Genome Database	l(3)mbt-like 3 (Drosophila) [gene_biotype:protein_coding transcript_biotype:protein_coding]; Protein L3mbtl3 ; l(3)mbt-like 3 (Drosophila); INVOLVED IN erythrocyte maturation (ortholog) AND granulocyte differentiation (ortholog) AND macrophage differentiation (ortholog) AND FOUND IN nucleus (ortholog) AND INTERACTS WITH 17beta-estradiol AND 2 6-dinitrotoluene AND cadmium dichloride	chr1	coding
TC0100000209.rn.2	10.2797	10.5686	-1.22165		LOC100360791	tumor protein, translationally-controlled 1 [Source:RGD Symbol;Acc:2321467]; INTERACTS WITH (Z)-3-butylidenephthalide (ortholog) AND 17beta-estradiol (ortholog) AND 5-aza-2'-deoxycytidine (ortholog)	ENSRNOT00000044222; mRNARGD6643851_1; TCTP.0.aSep08-unspliced	ENSEMBL; Rat Genome Database; Ace View	tumor protein, translationally-controlled 1 [gene_biotype:processed_pseudogene transcript_biotype:processed_pseudogene]; INTERACTS WITH (Z)-3-butylidenephthalide (ortholog) AND 17beta-estradiol (ortholog) AND 5-aza-2'-deoxycytidine (ortholog); Unannotated AceView Transcript	chr1	ncrna
TC0100000212.rn.2	4.65758	5.24199	-1.49943	498987	Tmem200a	transmembrane protein 200A	NM_001109135; ENSRNOT00000070858; ENSRNOT00000037259; mRNARGD4122877_1; mRNARGD7730047_1; mRNARGD7730048_1; Tmem200a.aSep08; Tmem200a.bSep08	RefSeq; ENSEMBL; Rat Genome Database; Ace View	Rattus norvegicus transmembrane protein 200A (Tmem200a), mRNA.; transmembrane protein 200A [gene_biotype:protein_coding transcript_biotype:protein_coding]; INTERACTS WITH benzo[a]pyrene AND ketamine AND 17beta-estradiol (ortholog); transmembrane protein 200A	chr1	coding
TC0100000221.rn.2	3.5786	2.9886	1.50525	686032	Smlr1	small leucine-rich protein 1	NM_001195606; ENSRNOT00000071726; LOC686032.aSep08; mRNARGD6671477_1	RefSeq; ENSEMBL; Ace View; Rat Genome Database	Rattus norvegicus small leucine-rich protein 1 (Smlr1), mRNA.; small leucine-rich protein 1 [gene_biotype:protein_coding transcript_biotype:protein_coding]; small leucine-rich protein 1	chr1	coding
TC0100000224.rn.2	5.25942	5.18116	1.05574	361458	Akap7	A kinase (PRKA) anchor protein 7; ENCODES a protein that exhibits AMP binding AND protein C-terminus binding AND protein complex scaffold AND INVOLVED IN regulation of protein kinase A signaling AND cellular response to cAMP (ortholog) AND positive regulation of delayed rectifier potassium channel activity (ortholog) AND PARTICIPATES IN protein kinase A (PKA) signaling pathway AND vasopressin sig…	NM_001001801; ENSRNOT00000017617; Akap7.bSep08; Akap7.cSep08; BC098632; mRNARGD2655855_1; TCONS_00008535; jyflaw.aSep08-unspliced	RefSeq; ENSEMBL; Ace View; GenBank; Rat Genome Database; Chalmel	Rattus norvegicus A kinase (PRKA) anchor protein 7 (Akap7), mRNA.; A kinase (PRKA) anchor protein 7 [gene_biotype:protein_coding transcript_biotype:protein_coding]; A kinase (PRKA) anchor protein 7; Rattus norvegicus A kinase (PRKA) anchor protein 7, mRNA (cDNA clone MGC:112559 IMAGE:7315112), complete cds.; ENCODES a protein that exhibits AMP binding AND protein C-terminus binding AND protein co…	chr1	coding
TC0100000229.rn.2	3.92617	3.2883	1.55603	29221	Arg1	arginase 1	NM_017134; ENSRNOT00000017911; BC091158; Arg1.aSep08; mRNARGD2613793_1	RefSeq; ENSEMBL; GenBank; Ace View; Rat Genome Database	Rattus norvegicus arginase 1 (Arg1), mRNA.; arginase 1 [gene_biotype:protein_coding transcript_biotype:protein_coding]; Rattus norvegicus arginase, liver, mRNA (cDNA clone MGC:108729 IMAGE:7368991), complete cds.; arginase 1; ENCODES a protein that exhibits arginase activity AND manganese ion binding AND INVOLVED IN aging AND arginine catabolic process to ornithine AND arginine metabolic process …	chr1	coding
TC0100000231.rn.2	3.94024	5.2782	-2.52794	54410	Enpp3	ectonucleotide pyrophosphatase/phosphodiesterase 3	NM_019370; ENSRNOT00000018695; BC097326; Enpp3.aSep08; Enpp3.bSep08; mRNARGD2516067_1	RefSeq; ENSEMBL; GenBank; Ace View; Rat Genome Database	Rattus norvegicus ectonucleotide pyrophosphatase/phosphodiesterase 3 (Enpp3), mRNA.; ectonucleotide pyrophosphatase/phosphodiesterase 3 [gene_biotype:protein_coding transcript_biotype:protein_coding]; Rattus norvegicus ectonucleotide pyrophosphatase/phosphodiesterase 3, mRNA (cDNA clone MGC:114330 IMAGE:7458431), complete cds.; ectonucleotide pyrophosphatase/phosphodiesterase 3; ENCODES a protein…	chr1	coding
TC0100000233.rn.2	7.80933	8.16756	-1.28185	85496	Enpp1	ectonucleotide pyrophosphatase/phosphodiesterase 1	NM_053535; ENSRNOT00000019519; Enpp1.aSep08; Enpp1.bSep08; mRNARGD2580100_1; mRNARGD7518448_1; TCONS_00000093; TCONS_00008540	RefSeq; ENSEMBL; Ace View; Rat Genome Database; Chalmel	Rattus norvegicus ectonucleotide pyrophosphatase/phosphodiesterase 1 (Enpp1), mRNA.; ectonucleotide pyrophosphatase/phosphodiesterase 1 [gene_biotype:protein_coding transcript_biotype:protein_coding]; ectonucleotide pyrophosphatase/phosphodiesterase 1; ENCODES a protein that exhibits ATP binding (ortholog) AND calcium ion binding (ortholog) AND insulin receptor binding (ortholog) AND INVOLVED IN …	chr1	coding
TC0100000241.rn.2	3.28071	3.50115	-1.16509	319107	Taar9	trace amine-associated receptor 9	NM_175602; ENSRNOT00000038523; mRNARGD2703723_1; mRNARGD7597126_1; Taar9.aSep08-unspliced	RefSeq; ENSEMBL; Rat Genome Database; Ace View	Rattus norvegicus trace amine-associated receptor 9 (Taar9), mRNA.; trace amine-associated receptor 9 [gene_biotype:protein_coding transcript_biotype:protein_coding]; ENCODES a protein that exhibits trace-amine receptor activity (inferred) AND INVOLVED IN G-protein coupled receptor signaling pathway (inferred) AND FOUND IN integral component of membrane (inferred) AND plasma membrane (inferred) A…	chr1	coding
TC0100000242.rn.2	1.59975	1.90726	-1.23757	319105	Taar8c	trace amine-associated receptor 8c	NM_175600; mRNARGD2703729_1	RefSeq; Rat Genome Database	Rattus norvegicus trace amine-associated receptor 8c (Taar8c), mRNA.; ENCODES a protein that exhibits trace-amine receptor activity (inferred) AND INVOLVED IN G-protein coupled receptor signaling pathway (inferred) AND FOUND IN integral component of membrane (inferred) AND plasma membrane (inferred) AND INTERACTS WITH ammonium chloride	chr1	coding
TC0100000243.rn.2	1.81981	1.40381	1.33422	100910174	LOC100910174	trace amine-associated receptor 8a-like	ENSRNOT00000043157; mRNARGD6499756_1	ENSEMBL; Rat Genome Database	trace amine-associated receptor 8a-like [gene_biotype:protein_coding transcript_biotype:protein_coding]; trace amine-associated receptor 8a-like	chr1	coding
TC0100000245.rn.2	2.14858	1.72981	1.33679	294125	Taar7a	trace amine-associated receptor 7a	NM_175585; mRNARGD2772092_1; Taar7a.aSep08-unspliced; ENSRNOT00000021545	RefSeq; Rat Genome Database; Ace View; ENSEMBL	Rattus norvegicus trace amine-associated receptor 7a (Taar7a), mRNA.; ENCODES a protein that exhibits trace-amine receptor activity (inferred) AND INVOLVED IN G-protein coupled receptor signaling pathway (inferred) AND FOUND IN integral component of membrane (inferred) AND plasma membrane (inferred); trace amine-associated receptor 7a; ensembl:novel chromosome:Rnor_6.0:1:22528743:22529735:1 gene:…	chr1	coding
TC0100000246.rn.2	3.67608	3.26326	1.33129	294124	Taar6	trace amine-associated receptor 6	NM_175584; ENSRNOT00000021529; mRNARGD2772095_1; Taar6.aSep08-unspliced	RefSeq; ENSEMBL; Rat Genome Database; Ace View	Rattus norvegicus trace amine-associated receptor 6 (Taar6), mRNA.; trace amine-associated receptor 6 [gene_biotype:protein_coding transcript_biotype:protein_coding]; ENCODES a protein that exhibits trace-amine receptor activity (inferred) AND INVOLVED IN G-protein coupled receptor signaling pathway (inferred) AND FOUND IN integral component of membrane (inferred) AND plasma membrane (inferred) A…	chr1	coding
TC0100000249.rn.2	9.68878	9.67691	1.00826	65139	Rps12	ribosomal protein S12	NM_031709; ENSRNOT00000022184; BC058460; mRNARGD2492642_1; Rps12.aSep08; Rps12.bSep08; Rps12.cSep08; Rps12.dSep08	RefSeq; ENSEMBL; GenBank; Rat Genome Database; Ace View	Rattus norvegicus ribosomal protein S12 (Rps12), mRNA.; ribosomal protein S12-like [gene_biotype:protein_coding transcript_biotype:protein_coding]; Rattus norvegicus ribosomal protein S12, mRNA (cDNA clone MGC:72763 IMAGE:6919500), complete cds.; ENCODES a protein that exhibits poly(A) RNA binding (ortholog) AND INVOLVED IN translation (inferred) AND FOUND IN cytosolic small ribosomal subunit AND…	chr1	coding
TC0100000257.rn.2	2.79581	2.67986	1.08369	292172	Eya4	EYA transcriptional coactivator and phosphatase 4	NM_001271317; ENSRNOT00000022362; Eya4.aSep08; mRNARGD7591740_1; mRNARGD7591740_2; TCONS_00011403; TCONS_00011405; shyfly.aSep08	RefSeq; ENSEMBL; Ace View; Rat Genome Database; Chalmel	Rattus norvegicus EYA transcriptional coactivator and phosphatase 4 (Eya4), mRNA.; EYA transcriptional coactivator and phosphatase 4 [gene_biotype:protein_coding transcript_biotype:protein_coding]; EYA transcriptional coactivator and phosphatase 4; ENCODES a protein that exhibits protein tyrosine phosphatase activity (inferred) AND INVOLVED IN inner ear development AND middle ear morphogenesis (o…	chr1	coding
TC0100000261.rn.2	2.0441	1.88809	1.1142	319106	Taar8b	trace amine-associated receptor 8b	NM_175601; mRNARGD2703726_1; mRNARGD7615370_1; mRNARGD7615371_1; mRNARGD7615372_1; Taar8b.aSep08; TCONS_00008543	RefSeq; Rat Genome Database; Ace View; Chalmel	Rattus norvegicus trace amine-associated receptor 8b (Taar8b), mRNA.; ENCODES a protein that exhibits trace-amine receptor activity (inferred) AND INVOLVED IN G-protein coupled receptor signaling pathway (inferred) AND FOUND IN integral component of membrane (inferred) AND plasma membrane (inferred); trace amine-associated receptor 8b; Chalmel, et. al. AceView Annotation Taar8b.aSep08	chr1	coding
TC0100000263.rn.2	2.78334	2.89555	-1.08088	252856	Tcf21	transcription factor 21	NM_001032397; ENSRNOT00000022798; BC100106; mRNARGD2680219_1; Tcf21.aSep08; TCONS_00000096	RefSeq; ENSEMBL; GenBank; Rat Genome Database; Ace View; Chalmel	Rattus norvegicus transcription factor 21 (Tcf21), mRNA.; transcription factor 21 [gene_biotype:protein_coding transcript_biotype:protein_coding]; Rattus norvegicus transcription factor 21, mRNA (cDNA clone MGC:112908 IMAGE:7379660), complete cds.; ENCODES a protein that exhibits androgen receptor binding (ortholog) AND bHLH transcription factor binding (ortholog) AND E-box binding (ortholog) AND…	chr1	coding
TC0100000264.rn.2	6.58615	6.6603	-1.05274	689030	Tbpl1	TBP-like 1	NM_001127201; ENSRNOT00000014805; mRNARGD4113850_1; mRNARGD7519871_1; mRNARGD7519872_1; Tbpl1.aSep08; Tbpl1.bSep08; Tbpl1.cSep08; Tbpl1.dSep08; Tbpl1.eSep08; TCONS_00000098; TCONS_00000099; TCONS_00008549; TCONS_00008550; TCONS_00011406	RefSeq; ENSEMBL; Rat Genome Database; Ace View; Chalmel	Rattus norvegicus TBP-like 1 (Tbpl1), mRNA.; TBP-like 1 [gene_biotype:protein_coding transcript_biotype:protein_coding]; ENCODES a protein that exhibits DNA binding (inferred) AND INVOLVED IN acrosome assembly (ortholog) AND dTTP biosynthetic process (ortholog) AND spermatid nucleus differentiation (ortholog) AND PARTICIPATES IN Huntington disease pathway AND FOUND IN cytoplasm (ortholog) AND nuc…	chr1	coding
TC0100000274.rn.2	2.94589	3.16367	-1.16294		LOC367485; LOC501467	Protein LOC367485 ; similar to spermatogenesis associated glutamate (E)-rich protein 4d [Source:RGD Symbol;Acc:1588462]; similar to spermatogenesis associated glutamate (E)-rich protein 4d	ENSRNOT00000047660; ENSRNOT00000075616; mRNARGD6696417_1; ENSRNOT00000049208	ENSEMBL; Rat Genome Database	Protein LOC367485 ; similar to spermatogenesis associated glutamate (E)-rich protein 4d [gene_biotype:protein_coding transcript_biotype:protein_coding]; similar to spermatogenesis associated glutamate (E)-rich protein 4d; Protein LOC100909409 [gene_biotype:protein_coding transcript_biotype:protein_coding]	chr1	ncrna
TC0100000277.rn.2	1.96678	1.4754	1.40579	361459	Clvs2	clavesin 2	NM_001108459; ENSRNOT00000016518; mRNARGD4131621_1; Rlbp1l2.aSep08; Rlbp1l2.bSep08; Rlbp1l2.cSep08-unspliced	RefSeq; ENSEMBL; Rat Genome Database; Ace View	Rattus norvegicus clavesin 2 (Clvs2), mRNA.; clavesin 2 [gene_biotype:protein_coding transcript_biotype:protein_coding]; ENCODES a protein that exhibits phosphatidylinositol-3 5-bisphosphate binding (ortholog) AND INVOLVED IN lysosome organization AND FOUND IN clathrin-coated vesicle AND trans-Golgi network AND endosome (ortholog) AND INTERACTS WITH amiodarone (ortholog) AND dibutyl phthalate (or…	chr1	coding
TC0100000290.rn.2	2.39394	2.68931	-1.2272		Nkain2; LOC102551716	Na+/K+ transporting ATPase interacting 2 [Source:RGD Symbol;Acc:2323702]; INTERACTS WITH all-trans-retinoic acid (ortholog) AND benzo[a]pyrene (ortholog) AND cyclosporin A (ortholog)	ENSRNOT00000047224; ENSRNOT00000075427; mRNARGD7740969_1; chuflaw.aSep08-unspliced; sharfly.aSep08	ENSEMBL; Rat Genome Database; Ace View	Na+/K+ transporting ATPase interacting 2 [gene_biotype:protein_coding transcript_biotype:protein_coding]; INTERACTS WITH all-trans-retinoic acid (ortholog) AND benzo[a]pyrene (ortholog) AND cyclosporin A (ortholog); Unannotated AceView Transcript	chr1	ncrna
TC0100000294.rn.2	6.27231	6.61509	-1.2682	292188	Rnf217	ring finger protein 217	NM_001106204; ENSRNOT00000017831; mRNARGD4125512_1; Rnf217.aSep08	RefSeq; ENSEMBL; Rat Genome Database; Ace View	Rattus norvegicus ring finger protein 217 (Rnf217), mRNA.; ring finger protein 217 [gene_biotype:protein_coding transcript_biotype:protein_coding]; ENCODES a protein that exhibits zinc ion binding (inferred) AND INTERACTS WITH dibutyl phthalate AND nickel dichloride AND (-)-epigallocatechin 3-gallate (ortholog); ring finger protein 217	chr1	coding
TC0100000298.rn.2	3.50517	3.27697	1.17137	689256	Tpd52l1	tumor protein D52-like 1	NM_001044295; ENSRNOT00000030327; BC099809; mRNARGD4112378_1; mRNARGD7617836_1; mRNARGD7617837_1; mRNARGD7617838_1; Tpd52l1.aSep08; Tpd52l1.bSep08-unspliced; Tpd52l1.cSep08	RefSeq; ENSEMBL; GenBank; Rat Genome Database; Ace View	Rattus norvegicus tumor protein D52-like 1 (Tpd52l1), mRNA.; tumor protein D52-like 1 [gene_biotype:protein_coding transcript_biotype:protein_coding]; Rattus norvegicus tumor protein D52-like 1, mRNA (cDNA clone MGC:124774 IMAGE:5621894), complete cds.; ENCODES a protein that exhibits identical protein binding (ortholog) AND protein heterodimerization activity (ortholog) AND protein homodimerizat…	chr1	coding
TC0100000302.rn.2	6.60455	6.34416	1.1978	155430	Hey2	hes-related family bHLH transcription factor with YRPW motif 2	NM_130417; ENSRNOT00000018718; Hey2.aSep08; mRNARGD4127397_1; blerflaw.aSep08-unspliced	RefSeq; ENSEMBL; Ace View; Rat Genome Database	Rattus norvegicus hes-related family bHLH transcription factor with YRPW motif 2 (Hey2), mRNA.; hes-related family bHLH transcription factor with YRPW motif 2 [gene_biotype:protein_coding transcript_biotype:protein_coding]; hes-related family bHLH transcription factor with YRPW motif 2; ENCODES a protein that exhibits DNA binding (ortholog) AND histone deacetylase binding (ortholog) AND microsate…	chr1	coding
TC0100000303.rn.2	7.1119	6.61954	1.40674	498995	Ncoa7	nuclear receptor coactivator 7	ENSRNOT00000018849; ENSRNOT00000018871; ENSRNOT00000066629; ENSRNOT00000072506; mRNARGD7557004_1; mRNARGD7557005_1; mRNARGD7557006_1; mRNARGD7557007_1; mRNARGD7557008_1; Ncoa7.aSep08; sheefly.aSep08; TLD.0.aSep08	ENSEMBL; Rat Genome Database; Ace View	nuclear receptor coactivator 7 [gene_biotype:protein_coding transcript_biotype:protein_coding]; Protein Ncoa7; Similar to nuclear receptor coactivator 7 (Predicted), isoform CRA_a ; ENCODES a protein that exhibits ligand-dependent nuclear receptor transcription coactivator activity (ortholog) AND nuclear hormone receptor binding (ortholog) AND INVOLVED IN positive regulation of transcription from…	chr1	coding
TC0100000305.rn.2	5.33812	5.46699	-1.09343	246769	Hint3	histidine triad nucleotide binding protein 3	NM_001100825; NM_001276433; ENSRNOT00000019047; Hint3.aSep08; Hint3.bSep08; Hint3.eSep08; mRNARGD7749635_1; mRNARGD7749636_1; mRNARGD7749637_1; TCONS_00000112	RefSeq; ENSEMBL; Ace View; Rat Genome Database; Chalmel	Rattus norvegicus histidine triad nucleotide binding protein 3 (Hint3), transcript variant 1, mRNA.; Rattus norvegicus histidine triad nucleotide binding protein 3 (Hint3), transcript variant 2, mRNA.; histidine triad nucleotide binding protein 3 [gene_biotype:protein_coding transcript_biotype:protein_coding]; histidine triad nucleotide binding protein 3; ENCODES a protein that exhibits catalytic…	chr1	coding
TC0100000306.rn.2	5.89179	5.94524	-1.03774	378794	Trmt11	tRNA methyltransferase 11 homolog	NM_198051; ENSRNOT00000019436; mRNARGD2687669_1; mRNARGD7579211_1; mRNARGD7579212_1; mRNARGD7579213_1; mRNARGD7579214_1; mRNARGD7579215_1; mRNARGD7579216_1; mRNARGD7579217_1; Trmt11.aSep08; Trmt11.bSep08	RefSeq; ENSEMBL; Rat Genome Database; Ace View	Rattus norvegicus tRNA methyltransferase 11 homolog (Trmt11), mRNA.; tRNA methyltransferase 11 homolog (S. cerevisiae) [gene_biotype:protein_coding transcript_biotype:protein_coding]; ENCODES a protein that exhibits methyltransferase activity (inferred) AND nucleic acid binding (inferred) AND tRNA binding (inferred) AND INVOLVED IN methylation (inferred) AND tRNA processing (inferred) AND INTERAC…	chr1	coding
TC0100000309.rn.2	6.6813	6.65345	1.01949	689399	Cenpw	centromere protein W	NM_001246319; BC129114; ENSRNOT00000065677; LOC689399.aSep08; mRNARGD6607665_1; TCONS_00000114	RefSeq; GenBank; ENSEMBL; Ace View; Rat Genome Database; Chalmel	Rattus norvegicus centromere protein W (Cenpw), mRNA.; Rattus norvegicus hypothetical protein LOC689399, mRNA (cDNA clone MGC:156753 IMAGE:7112235), complete cds.; centromere protein W [gene_biotype:protein_coding transcript_biotype:protein_coding]; centromere protein W; ENCODES a protein that exhibits DNA binding (inferred) AND protein heterodimerization activity (inferred) AND INVOLVED IN chrom…	chr1	coding
TC0100000311.rn.2	4.37097	4.66444	-1.22559	498997	Rspo3	R-spondin 3	NM_001100990; ENSRNOT00000015395; mRNARGD4122872_1; mRNARGD7618321_1; Rspo3.aSep08; sheyfly.aSep08; sheyfly.bSep08-unspliced	RefSeq; ENSEMBL; Rat Genome Database; Ace View	Rattus norvegicus R-spondin 3 (Rspo3), mRNA.; R-spondin 3 [gene_biotype:protein_coding transcript_biotype:protein_coding]; ENCODES a protein that exhibits frizzled binding (ortholog) AND heparin binding (ortholog) AND receptor binding (ortholog) AND INVOLVED IN branching involved in labyrinthine layer morphogenesis (ortholog) AND canonical Wnt signaling pathway (ortholog) AND PARTICIPATES IN Wnt …	chr1	coding
TC0100000313.rn.2	5.73609	5.73728	-1.00082	308051	Rnf146	ring finger protein 146	NM_001012060; ENSRNOT00000015421; BC083675; mRNARGD2782972_1; mRNARGD7649874_1; mRNARGD7649875_1; Rnf146.aSep08; Rnf146.bSep08; Rnf146.cSep08; TCONS_00000116; TCONS_00000117; TCONS_00008561	RefSeq; ENSEMBL; GenBank; Rat Genome Database; Ace View; Chalmel	Rattus norvegicus ring finger protein 146 (Rnf146), mRNA.; ring finger protein 146 [gene_biotype:protein_coding transcript_biotype:protein_coding]; Rattus norvegicus ring finger protein 146, mRNA (cDNA clone MGC:94520 IMAGE:7135728), complete cds.; ENCODES a protein that exhibits poly-ADP-D-ribose binding (ortholog) AND ubiquitin-protein transferase activity (ortholog) AND INVOLVED IN positive re…	chr1	coding
TC0100000318.rn.2	7.84807	7.92095	-1.05182		LOC100912599	INVOLVED IN cardiovascular system development (ortholog) AND fatty acid metabolic process (ortholog) AND mitochondrion morphogenesis (ortholog) AND ASSOCIATED WITH Mitochondrial complex I deficiency (ortholog) AND FOUND IN mitochondrial respiratory chain complex I (ortholog) AND mitochondrion (ortholog) AND INTERACTS WITH ammonium chloride AND dibutyl phthalate AND 2 3 7 8-tetrachlorodibenzodioxi…	mRNARGD6485962_1; ENSRNOT00000028988	Rat Genome Database; ENSEMBL	INVOLVED IN cardiovascular system development (ortholog) AND fatty acid metabolic process (ortholog) AND mitochondrion morphogenesis (ortholog) AND ASSOCIATED WITH Mitochondrial complex I deficiency (ortholog) AND FOUND IN mitochondrial respiratory chain complex I (ortholog) AND mitochondrion (ortholog) AND INTERACTS WITH ammonium chloride AND dibutyl phthalate AND 2 3 7 8-tetrachlorodibenzodioxi…	chr1	ncrna
TC0100000319.rn.2	2.6619	2.57143	1.06472	308056	RGD1311933	similar to RIKEN cDNA 2310057J18	ENSRNOT00000016989; mRNARGD2782937_1; RGD1311933.aSep08	ENSEMBL; Rat Genome Database; Ace View	similar to RIKEN cDNA 2310057J18 [gene_biotype:protein_coding transcript_biotype:protein_coding]; FOUND IN extracellular vesicular exosome (ortholog) AND INTERACTS WITH (-)-demecolcine (ortholog) AND arsenic atom (ortholog) AND formaldehyde (ortholog); similar to RIKEN cDNA 2310057J18	chr1	coding
TC0100000323.rn.2	3.10365	2.89458	1.15594		Zfp72; LOC100911237	zinc finger protein 72 ; zinc finger protein 420-like	ENSRNOT00000048292; mRNARGD7733159_1	ENSEMBL; Rat Genome Database	zinc finger protein 72 ; zinc finger protein 420-like	chr1	ncrna
TC0100000324.rn.2	3.22938	3.06782	1.1185		LOC689660	INTERACTS WITH 17beta-estradiol (ortholog) AND 2 3 7 8-tetrachlorodibenzodioxine (ortholog) AND 5-azacytidine (ortholog)	ENSRNOT00000061043; mRNARGD7644906_1	ENSEMBL; Rat Genome Database	INTERACTS WITH 17beta-estradiol (ortholog) AND 2 3 7 8-tetrachlorodibenzodioxine (ortholog) AND 5-azacytidine (ortholog)	chr1	ncrna
TC0100000327.rn.2	2.96446	2.80851	1.11415	502225	Lrrc14b	leucine rich repeat containing 14B	NM_001109333; ENSRNOT00000034704; mRNARGD4124179_1; RGD1564978.aSep08	RefSeq; ENSEMBL; Rat Genome Database; Ace View	Rattus norvegicus leucine rich repeat containing 14B (Lrrc14b), mRNA.; leucine rich repeat containing 14B [gene_biotype:protein_coding transcript_biotype:protein_coding]; leucine rich repeat containing 14B	chr1	coding
TC0100000328.rn.2	8.07315	8.14256	-1.04929	157074	Sdha	succinate dehydrogenase complex, subunit A, flavoprotein (Fp)	NM_130428; ENSRNOT00000018336; mRNARGD2386737_1; Sdha.aSep08; Sdha.bSep08; Sdha.cSep08; Sdha.dSep08; Sdha.eSep08-unspliced; Sdha.fSep08; Sdha.gSep08-unspliced; TCONS_00000119; TCONS_00000120; TCONS_00004791	RefSeq; ENSEMBL; Rat Genome Database; Ace View; Chalmel	Rattus norvegicus succinate dehydrogenase complex, subunit A, flavoprotein (Fp) (Sdha), mRNA.; succinate dehydrogenase complex, subunit A, flavoprotein (Fp) [gene_biotype:protein_coding transcript_biotype:protein_coding]; ENCODES a protein that exhibits succinate dehydrogenase (ubiquinone) activity AND succinate dehydrogenase activity (ortholog) AND INVOLVED IN respiratory electron transport chai…	chr1	coding
TC0100000329.rn.2	7.54532	7.55359	-1.00575	308061	Pdcd6	programmed cell death 6	NM_001107452; ENSRNOT00000019735; BC168744; mRNARGD4139379_1; mRNARGD7569416_1; Pdcd6.aSep08; Pdcd6.bSep08; Pdcd6.cSep08; Pdcd6.dSep08; TCONS_00000122; TCONS_00000123; TCONS_00008564; TCONS_00011412	RefSeq; ENSEMBL; GenBank; Rat Genome Database; Ace View; Chalmel	Rattus norvegicus programmed cell death 6 (Pdcd6), mRNA.; programmed cell death 6 [gene_biotype:protein_coding transcript_biotype:protein_coding]; Rattus norvegicus programmed cell death 6, mRNA (cDNA clone MGC:188846 IMAGE:6920123), complete cds.; ENCODES a protein that exhibits binding bridging (ortholog) AND calcium ion binding (ortholog) AND calcium-dependent protein binding (ortholog) AND IN…	chr1	coding
TC0100000330.rn.2	4.3112	3.16002	2.22095	498999	Ahrr	aryl-hydrocarbon receptor repressor; ENCODES a protein that exhibits DNA binding (inferred) AND protein dimerization activity (inferred) AND signal transducer activity (inferred) AND INVOLVED IN negative regulation of transcription from RNA polymerase II promoter (ortholog) AND negative regulation of transcription DNA-templated (ortholog) AND positive regulation of protein sumoylation (ortholog) …	NM_001024285; ENSRNOT00000019806; Ahrr.aSep08; mRNARGD2507899_1; mRNARGD7556010_1	RefSeq; ENSEMBL; Ace View; Rat Genome Database	Rattus norvegicus aryl-hydrocarbon receptor repressor (Ahrr), mRNA.; aryl-hydrocarbon receptor repressor [gene_biotype:protein_coding transcript_biotype:protein_coding]; aryl-hydrocarbon receptor repressor; ENCODES a protein that exhibits DNA binding (inferred) AND protein dimerization activity (inferred) AND signal transducer activity (inferred) AND INVOLVED IN negative regulation of transcripti…	chr1	coding
TC0100000331.rn.2	5.96701	6.19054	-1.16759	252881	Exoc3	exocyst complex component 3	NM_001024964; ENSRNOT00000020251; BC097993; Exoc3.aSep08; Exoc3.bSep08; mRNARGD2679986_1; mRNARGD7498334_1; mRNARGD7498335_1; TCONS_00000124; smoflaw.aSep08-unspliced	RefSeq; ENSEMBL; GenBank; Ace View; Rat Genome Database; Chalmel	Rattus norvegicus exocyst complex component 3 (Exoc3), mRNA.; exocyst complex component 3 [gene_biotype:protein_coding transcript_biotype:protein_coding]; Rattus norvegicus exocyst complex component 3, mRNA (cDNA clone MGC:116137 IMAGE:7446619), complete cds.; exocyst complex component 3; INVOLVED IN exocytosis (inferred) AND protein transport (inferred) AND PARTICIPATES IN E-cadherin signaling p…	chr1	coding
TC0100000333.rn.2	6.71382	6.96863	-1.19317	308064	Cep72	centrosomal protein 72	ENSRNOT00000020780; Cep72.aSep08; Cep72.bSep08; mRNARGD2782892_1; mRNARGD7727298_1; mRNARGD7727299_1; TCONS_00004792; TCONS_00008565	ENSEMBL; Ace View; Rat Genome Database; Chalmel	centrosomal protein 72 [gene_biotype:protein_coding transcript_biotype:protein_coding]; centrosomal protein 72; ENCODES a protein that exhibits identical protein binding (ortholog) AND INVOLVED IN gamma-tubulin complex localization (ortholog) AND spindle organization (ortholog) AND FOUND IN centrosome (ortholog) AND INTERACTS WITH 2 3 7 8-tetrachlorodibenzodioxine (ortholog) AND arsenic atom (ort…	chr1	coding
TC0100000335.rn.2	6.05664	6.25377	-1.14641	292206	Trip13	thyroid hormone receptor interactor 13	NM_001011930; ENSRNOT00000021532; BC083900; mRNARGD2534096_1; mRNARGD7741891_1; TCONS_00000128; Trip13.aSep08; Trip13.bSep08	RefSeq; ENSEMBL; GenBank; Rat Genome Database; Chalmel; Ace View	Rattus norvegicus thyroid hormone receptor interactor 13 (Trip13), mRNA.; thyroid hormone receptor interactor 13 [gene_biotype:protein_coding transcript_biotype:protein_coding]; Rattus norvegicus thyroid hormone receptor interactor 13, mRNA (cDNA clone MGC:95258 IMAGE:7133557), complete cds.; ENCODES a protein that exhibits identical protein binding (ortholog) AND INVOLVED IN double-strand break …	chr1	coding
TC0100000336.rn.2	5.88526	5.75873	1.09167	308068	Nkd2	naked cuticle homolog 2 (Drosophila)	NM_001107454; ENSRNOT00000021898; mRNARGD4139389_1; Nkd2.aSep08	RefSeq; ENSEMBL; Rat Genome Database; Ace View	Rattus norvegicus naked cuticle homolog 2 (Drosophila) (Nkd2), mRNA.; naked cuticle homolog 2 (Drosophila) [gene_biotype:protein_coding transcript_biotype:protein_coding]; ENCODES a protein that exhibits growth factor binding (ortholog) AND ubiquitin protein ligase binding (ortholog) AND INVOLVED IN Golgi vesicle fusion to target membrane (ortholog) AND negative regulation of canonical Wnt signal…	chr1	coding
TC0100000338.rn.2	3.20696	3.17767	1.02051	664630	Slc6a19	solute carrier family 6 (neutral amino acid transporter), member 19	NM_001039722; ENSRNOT00000036714; mRNARGD2367344_1; Slc6a19.aSep08	RefSeq; ENSEMBL; Rat Genome Database; Ace View	Rattus norvegicus solute carrier family 6 (neutral amino acid transporter), member 19 (Slc6a19), mRNA.; solute carrier family 6 (neutral amino acid transporter), member 19 [gene_biotype:protein_coding transcript_biotype:protein_coding]; ENCODES a protein that exhibits neutral amino acid transmembrane transporter activity (ortholog) AND INVOLVED IN response to nutrient AND amino acid transmembrane…	chr1	coding
TC0100000340.rn.2	2.65154	2.6663	-1.01028	29323	Slc6a18	solute carrier family 6 (neutral amino acid transporter), member 18	NM_017163; ENSRNOT00000022346; BC083562; mRNARGD2597987_1; mRNARGD7558344_1; mRNARGD7558345_1; mRNARGD7558346_1; mRNARGD7558347_1; mRNARGD7558348_1; Slc6a18.aSep08	RefSeq; ENSEMBL; GenBank; Rat Genome Database; Ace View	Rattus norvegicus solute carrier family 6 (neutral amino acid transporter), member 18 (Slc6a18), mRNA.; solute carrier family 6 (neutral amino acid transporter), member 18 [gene_biotype:protein_coding transcript_biotype:protein_coding]; Rattus norvegicus solute carrier family 6, member 18, mRNA (cDNA clone MGC:93507 IMAGE:7110794), complete cds.; ENCODES a protein that exhibits neurotransmitter:s…	chr1	coding
TC0100000346.rn.2	7.98028	8.01734	-1.02602		LOC679739	NADH dehydrogenase (ubiquinone) Fe-S protein 6; INTERACTS WITH copper(2+) sulfate (ortholog) AND ochratoxin A (ortholog) AND paracetamol (ortholog); PREDICTED: NADH dehydrogenase (ubiquinone) Fe-S protein 6 (LOC679739), mRNA.; Chalmel, et. al. AceView Annotation LOC679739.bSep08	LOC679739.aSep08; LOC679739.bSep08; mRNARGD2686447_1; TCONS_00044415; TCONS_00049030; TCONS_00049031; ENSRNOT00000072206	Ace View; Rat Genome Database; Chalmel; ENSEMBL	NADH dehydrogenase (ubiquinone) Fe-S protein 6; INTERACTS WITH copper(2+) sulfate (ortholog) AND ochratoxin A (ortholog) AND paracetamol (ortholog); PREDICTED: NADH dehydrogenase (ubiquinone) Fe-S protein 6 (LOC679739), mRNA.; Chalmel, et. al. AceView Annotation LOC679739.bSep08; NADH dehydrogenase (ubiquinone) Fe-S protein 6 [gene_biotype:protein_coding transcript_biotype:protein_coding]	chr1	ncrna
TC0100000357.rn.2	4.5159	4.06961	1.36252	306659	Irx1	iroquois homeobox 1	NM_001107331; ENSRNOT00000044690; Irx1.aSep08; mRNARGD4121478_1; tarfer.aSep08-unspliced	RefSeq; ENSEMBL; Ace View; Rat Genome Database	Rattus norvegicus iroquois homeobox 1 (Irx1), mRNA.; iroquois homeobox 1 [gene_biotype:protein_coding transcript_biotype:protein_coding]; iroquois homeobox 1; ENCODES a protein that exhibits sequence-specific DNA binding (inferred) AND sequence-specific DNA binding transcription factor activity (inferred) AND INVOLVED IN proximal/distal pattern formation involved in metanephric nephron developmen…	chr1	coding
TC0100000362.rn.2	2.46715	2.08696	1.30151	306664	Adamts16	ADAM metallopeptidase with thrombospondin type 1 motif, 16	ENSRNOT00000022790; ENSRNOT00000022707; Adamts16.aSep08; mRNARGD6746405_1; mRNARGD7723490_1; mRNARGD7723491_1; mRNARGD7723492_1	ENSEMBL; Ace View; Rat Genome Database	ADAM metallopeptidase with thrombospondin type 1 motif, 16 [gene_biotype:protein_coding transcript_biotype:protein_coding]; Protein Adamts16 ; ADAM metallopeptidase with thrombospondin type 1 motif, 16; ENCODES a protein that exhibits metalloendopeptidase activity (inferred) AND zinc ion binding (inferred) AND INVOLVED IN branching involved in ureteric bud morphogenesis (ortholog) AND ASSOCIATED …	chr1	coding
TC0100000364.rn.2	7.24439	7.19175	1.03717	306665	Ice1	interactor of little elongation complex ELL subunit 1	ENSRNOT00000061873; mRNARGD2486355_1; RGD1309747.aSep08; TCONS_00044418; TCONS_00046508; TCONS_00048052; gloyfee.aSep08; voyfer.aSep08-unspliced; wofer.aSep08-unspliced; wyfer.aSep08-unspliced	ENSEMBL; Rat Genome Database; Ace View; Chalmel	interactor of little elongation complex ELL subunit 1 [gene_biotype:protein_coding transcript_biotype:protein_coding]; INTERACTS WITH 2 3 7 8-tetrachlorodibenzodioxine (ortholog) AND all-trans-retinoic acid (ortholog) AND coumestrol (ortholog); interactor of little elongator complex ELL subunit 1; PREDICTED: similar to KIAA0947 protein (RGD1309747), mRNA.; Unannotated AceView Transcript	chr1	coding
TC0100000373.rn.2	4.49041	4.29476	1.14524	679949	Ube2ql1	ubiquitin-conjugating enzyme E2Q family-like 1	NM_001145163; ENSRNOT00000041762; LOC679949.aSep08; mRNARGD4131406_1	RefSeq; ENSEMBL; Ace View; Rat Genome Database	Rattus norvegicus ubiquitin-conjugating enzyme E2Q family-like 1 (Ube2ql1), mRNA.; ubiquitin-conjugating enzyme E2Q family-like 1 [gene_biotype:protein_coding transcript_biotype:protein_coding]; ubiquitin-conjugating enzyme E2Q family-like 1; ENCODES a protein that exhibits acid-amino acid ligase activity (inferred) AND INVOLVED IN metabolic process (inferred) AND PARTICIPATES IN ubiquitin/protea…	chr1	coding
TC0100000376.rn.2	5.54879	5.85328	-1.23498	24950	Srd5a1	steroid-5-alpha-reductase, alpha polypeptide 1 (3-oxo-5 alpha-steroid delta 4-dehydrogenase alpha 1)	NM_017070; ENSRNOT00000023659; BC127454; mRNARGD2739055_1; Srd5a1.aSep08	RefSeq; ENSEMBL; GenBank; Rat Genome Database; Ace View	Rattus norvegicus steroid-5-alpha-reductase, alpha polypeptide 1 (3-oxo-5 alpha-steroid delta 4-dehydrogenase alpha 1) (Srd5a1), mRNA.; steroid-5-alpha-reductase, alpha polypeptide 1 (3-oxo-5 alpha-steroid delta 4-dehydrogenase alpha 1) [gene_biotype:protein_coding transcript_biotype:protein_coding]; Rattus norvegicus steroid-5-alpha-reductase, alpha polypeptide 1 (3-oxo-5 alpha-steroid delta 4-d…	chr1	coding
TC0100000378.rn.2	8.18438	8.25568	-1.05066	306672	Papd7	PAP associated domain containing 7	NM_001107333; ENSRNOT00000023712; mRNARGD4121508_1; mRNARGD7503743_1; mRNARGD7503744_1; Pols.aSep08; TCONS_00046511	RefSeq; ENSEMBL; Rat Genome Database; Ace View; Chalmel	Rattus norvegicus PAP associated domain containing 7 (Papd7), mRNA.; PAP associated domain containing 7 [gene_biotype:protein_coding transcript_biotype:protein_coding]; ENCODES a protein that exhibits nucleotidyltransferase activity (inferred) AND INVOLVED IN response to drug (ortholog) AND FOUND IN nucleus (ortholog) AND INTERACTS WITH 2 3 7 8-tetrachlorodibenzodioxine AND 3H-1 2-dithiole-3-thio…	chr1	coding
TC0100000380.rn.2	3.3831	2.95389	1.3465	81636	Adcy2	adenylate cyclase 2 (brain)	NM_031007; ENSRNOT00000047627; Adcy2.bSep08; Adcy2.cSep08; Adcy2.dSep08; mRNARGD2630438_1; mRNARGD2630438_2	RefSeq; ENSEMBL; Ace View; Rat Genome Database	Rattus norvegicus adenylate cyclase 2 (brain) (Adcy2), mRNA.; adenylate cyclase 2 (brain) [gene_biotype:protein_coding transcript_biotype:protein_coding]; adenylate cyclase 2 (brain); ENCODES a protein that exhibits adenylate cyclase activity AND adenylate cyclase binding AND calcium- and calmodulin-responsive adenylate cyclase activity AND INVOLVED IN adenylate cyclase-modulating G-protein coupl…	chr1	coding
TC0100000387.rn.2	5.90995	5.84965	1.04268		LOC100362709; Psme2	FOUND IN proteasome activator complex (inferred) AND INTERACTS WITH all-trans-retinoic acid (ortholog) AND cobalt dichloride (ortholog) AND copper(2+) sulfate (ortholog); proteasome (prosome, macropain) activator subunit 2	mRNARGD2753488_1; Psme2.aSep08-unspliced	Rat Genome Database; Ace View	FOUND IN proteasome activator complex (inferred) AND INTERACTS WITH all-trans-retinoic acid (ortholog) AND cobalt dichloride (ortholog) AND copper(2+) sulfate (ortholog); proteasome (prosome, macropain) activator subunit 2	chr1	ncrna
TC0100000388.rn.2	7.22182	7.19662	1.01762	290947	Mtrr	5-methyltetrahydrofolate-homocysteine methyltransferase reductase	NM_001039003; ENSRNOT00000024041; ENSRNOT00000061790; BC100107; mRNARGD2735575_1; mRNARGD7564688_1; mRNARGD7564689_1; Mtrr.aSep08; Mtrr.bSep08; Mtrr.cSep08; Mtrr.dSep08	RefSeq; ENSEMBL; GenBank; Rat Genome Database; Ace View	Rattus norvegicus 5-methyltetrahydrofolate-homocysteine methyltransferase reductase (Mtrr), mRNA.; 5-methyltetrahydrofolate-homocysteine methyltransferase reductase [gene_biotype:protein_coding transcript_biotype:protein_coding]; Rattus norvegicus 5-methyltetrahydrofolate-homocysteine methyltransferase reductase, mRNA (cDNA clone MGC:112912 IMAGE:7379770), complete cds.; ENCODES a protein that ex…	chr1	coding
TC0100000397.rn.2	7.02385	7.1106	-1.06197	171010	Ppp1r14c	protein phosphatase 1, regulatory (inhibitor) subunit 14c	NM_133425; ENSRNOT00000022046; BC086978; mRNARGD2386693_1; Ppp1r14c.aSep08; TCONS_00000135	RefSeq; ENSEMBL; GenBank; Rat Genome Database; Ace View; Chalmel	Rattus norvegicus protein phosphatase 1, regulatory (inhibitor) subunit 14c (Ppp1r14c), mRNA.; protein phosphatase 1, regulatory (inhibitor) subunit 14c [gene_biotype:protein_coding transcript_biotype:protein_coding]; Rattus norvegicus protein phosphatase 1, regulatory (inhibitor) subunit 14c, mRNA (cDNA clone MGC:93087 IMAGE:7191557), complete cds.; ENCODES a protein that exhibits protein serine…	chr1	coding
TC0100000399.rn.2	3.30118	2.9881	1.24236	308129	Iyd	iodotyrosine deiodinase	NM_001025000; ENSRNOT00000021895; BC091241; Iyd.aSep08; mRNARGD2770698_1	RefSeq; ENSEMBL; GenBank; Ace View; Rat Genome Database	Rattus norvegicus iodotyrosine deiodinase (Iyd), mRNA.; iodotyrosine deiodinase [gene_biotype:protein_coding transcript_biotype:protein_coding]; Rattus norvegicus iodotyrosine deiodinase, mRNA (cDNA clone MGC:109018 IMAGE:7326298), complete cds.; iodotyrosine deiodinase; ENCODES a protein that exhibits iodide peroxidase activity (ortholog) AND INVOLVED IN oxidation-reduction process (inferred) AN…	chr1	coding
TC0100000403.rn.2	5.60988	5.90966	-1.23095	679812	Plekhg1	pleckstrin homology domain containing, family G (with RhoGef domain) member 1	NM_001190999; ENSRNOT00000021471; mRNARGD6747296_1; mRNARGD7650356_1; mRNARGD7650357_1; mRNARGD7650358_1; mRNARGD7650359_1; mRNARGD7650360_1; mRNARGD7650361_1; mRNARGD7650362_1; mRNARGD7650363_1; mRNARGD7650364_1; Plekhg1.aSep08-unspliced; TCONS_00000136; TCONS_00000138; blarfly.aSep08	RefSeq; ENSEMBL; Rat Genome Database; Ace View; Chalmel	Rattus norvegicus pleckstrin homology domain containing, family G (with RhoGef domain) member 1 (Plekhg1), mRNA.; pleckstrin homology domain containing, family G (with RhoGef domain) member 1 [gene_biotype:protein_coding transcript_biotype:protein_coding]; ENCODES a protein that exhibits Rho guanyl-nucleotide exchange factor activity (inferred) AND INVOLVED IN positive regulation of Rho GTPase ac…	chr1	coding
TC0100000407.rn.2	4.73448	4.89898	-1.12078		LOC679794	ENCODES a protein that exhibits electron carrier activity (inferred) AND heme binding (inferred) AND iron ion binding (inferred) AND INVOLVED IN oxidation-reduction process (inferred) AND FOUND IN mitochondrion (inferred) AND respiratory chain (inferred)	mRNARGD2686312_1	Rat Genome Database	ENCODES a protein that exhibits electron carrier activity (inferred) AND heme binding (inferred) AND iron ion binding (inferred) AND INVOLVED IN oxidation-reduction process (inferred) AND FOUND IN mitochondrion (inferred) AND respiratory chain (inferred)	chr1	ncrna
TC0100000408.rn.2	6.61658	6.52565	1.06505	361472	Mthfd1l	methylenetetrahydrofolate dehydrogenase (NADP+ dependent) 1-like	NM_001108462; ENSRNOT00000026564; BC166462; mRNARGD4131578_1; Mthfd1l.aSep08; Mthfd1l.bSep08; TCONS_00000140	RefSeq; ENSEMBL; GenBank; Rat Genome Database; Ace View; Chalmel	Rattus norvegicus methylenetetrahydrofolate dehydrogenase (NADP+ dependent) 1-like (Mthfd1l), mRNA.; methylenetetrahydrofolate dehydrogenase (NADP+ dependent) 1-like [gene_biotype:protein_coding transcript_biotype:protein_coding]; Rattus norvegicus methylenetetrahydrofolate dehydrogenase (NADP+ dependent) 1-like, mRNA (cDNA clone MGC:187798 IMAGE:9030223), complete cds.; ENCODES a protein that ex…	chr1	coding
TC0100000411.rn.2	8.18146	8.25576	-1.05285	83425	Akap12	A kinase (PRKA) anchor protein 12	NM_001033653; NM_057103; ENSRNOT00000026482; ENSRNOT00000060767; Akap12.aSep08; Akap12.bSep08; mRNARGD2398493_1; mRNARGD2398500_1; mRNARGD7558762_1; mRNARGD7558763_1; TCONS_00000141; TCONS_00008573; TCONS_00011417	RefSeq; ENSEMBL; Ace View; Rat Genome Database; Chalmel	Rattus norvegicus A kinase (PRKA) anchor protein 12 (Akap12), transcript variant 2, mRNA.; Rattus norvegicus A kinase (PRKA) anchor protein 12 (Akap12), transcript variant 1, mRNA.; A kinase (PRKA) anchor protein 12 [gene_biotype:protein_coding transcript_biotype:protein_coding]; A kinase (PRKA) anchor protein 12; ENCODES a protein that exhibits adenylate cyclase binding (ortholog) AND INVOLVED I…	chr1	coding
TC0100000416.rn.2	4.48019	4.74758	-1.20362	292267	Armt1	acidic residue methyltransferase 1	NM_001017447; ENSRNOT00000026367; BC078920; mRNARGD2534030_1; mRNARGD7596150_1; RGD1305235.aSep08; RGD1305235.bSep08; RGD1305235.dSep08; TCONS_00000142; TCONS_00008574; TCONS_00011419; TCONS_00011420; TCONS_00011421	RefSeq; ENSEMBL; GenBank; Rat Genome Database; Ace View; Chalmel	Rattus norvegicus acidic residue methyltransferase 1 (Armt1), mRNA.; acidic residue methyltransferase 1 [gene_biotype:protein_coding transcript_biotype:protein_coding]; Rattus norvegicus similar to RIKEN cDNA 1700052N19, mRNA (cDNA clone MGC:93699 IMAGE:7096641), complete cds.; INTERACTS WITH copper(2+) sulfate (ortholog) AND cyclosporin A (ortholog) AND hydrogen peroxide (ortholog); similar to R…	chr1	coding
TC0100000417.rn.2	2.31216	2.65464	-1.26793	292266	Ccdc170	coiled-coil domain containing 170	ENSRNOT00000035962; mRNARGD2534058_1; RGD1310945.aSep08; RGD1310945.bSep08	ENSEMBL; Rat Genome Database; Ace View	coiled-coil domain containing 170 [gene_biotype:protein_coding transcript_biotype:protein_coding]; INTERACTS WITH 17beta-estradiol (ortholog) AND 8-bromo-3' 5'-cyclic AMP (ortholog) AND aflatoxin B1 (ortholog); coiled-coil domain containing 170	chr1	coding
TC0100000418.rn.2	2.92192	2.65465	1.20353	24890	Esr1	estrogen receptor 1	NM_012689; ENSRNOT00000026350; Esr1.aSep08; Esr1.bSep08; mRNARGD2751754_1; mRNARGD7672807_1; mRNARGD7672808_1; mRNARGD7672809_1; mRNARGD7672810_1; TCONS_00011425	RefSeq; ENSEMBL; Ace View; Rat Genome Database; Chalmel	Rattus norvegicus estrogen receptor 1 (Esr1), mRNA.; estrogen receptor 1 [gene_biotype:protein_coding transcript_biotype:protein_coding]; estrogen receptor 1; ENCODES a protein that exhibits core promoter sequence-specific DNA binding AND DNA binding AND enzyme binding AND INVOLVED IN baculum development AND cellular response to estradiol stimulus AND decidualization AND PARTICIPATES IN estrogen …	chr1	coding
TC0100000427.rn.2	2.58528	2.85792	-1.20802	292264	Myct1	myc target 1	NM_001106207; ENSRNOT00000025616; mRNARGD4124737_1; Myct1.aSep08	RefSeq; ENSEMBL; Rat Genome Database; Ace View	Rattus norvegicus myc target 1 (Myct1), mRNA.; myc target 1 [gene_biotype:protein_coding transcript_biotype:protein_coding]; INTERACTS WITH dopamine AND fenoldopam AND yohimbine; myc target 1	chr1	coding
TC0100000428.rn.2	2.25605	2.08087	1.12911	117064	Vip	vasoactive intestinal peptide	NM_053991; ENSRNOT00000025477; BC158798; mRNARGD4126502_1; mRNARGD7550867_1; mRNARGD7550868_1; Vip.aSep08; Vip.bSep08	RefSeq; ENSEMBL; GenBank; Rat Genome Database; Ace View	Rattus norvegicus vasoactive intestinal peptide (Vip), mRNA.; vasoactive intestinal peptide [gene_biotype:protein_coding transcript_biotype:protein_coding]; Rattus norvegicus vasoactive intestinal peptide, mRNA (cDNA clone MGC:188192 IMAGE:7316540), complete cds.; ENCODES a protein that exhibits hormone activity AND receptor binding AND INVOLVED IN learning or memory AND negative regulation of ap…	chr1	coding
TC0100000429.rn.2	2.92526	2.92259	1.00185		Ccdc170	INTERACTS WITH 17beta-estradiol (ortholog) AND 8-bromo-3' 5'-cyclic AMP (ortholog) AND aflatoxin B1 (ortholog)	mRNARGD6608764_1	Rat Genome Database	INTERACTS WITH 17beta-estradiol (ortholog) AND 8-bromo-3' 5'-cyclic AMP (ortholog) AND aflatoxin B1 (ortholog)	chr1	ncrna
TC0100000437.rn.2	1.96779	2.16485	-1.14635	25601	Oprm1	opioid receptor, mu 1	NM_001038597; NM_001038599; NM_001038600; NM_001038601; NM_013071; NR_027877; ENSRNOT00000024682; ENSRNOT00000045144; ENSRNOT00000051837; mRNARGD2635891_1; mRNARGD2635900_1; mRNARGD2635904_1; mRNARGD2635907_1; mRNARGD2635910_1; mRNARGD4146042_1; mRNARGD7518454_1; Oprm1.aSep08; Oprm1.bSep08; Oprm1.cSep08; Oprm1.dSep08; Oprm1.eSep08	RefSeq; ENSEMBL; Rat Genome Database; Ace View	Rattus norvegicus opioid receptor, mu 1 (Oprm1), transcript variant MOR-1A, mRNA.; Rattus norvegicus opioid receptor, mu 1 (Oprm1), transcript variant MOR-1B2, mRNA.; Rattus norvegicus opioid receptor, mu 1 (Oprm1), transcript variant MOR-1C1, mRNA.; Rattus norvegicus opioid receptor, mu 1 (Oprm1), transcript variant MOR-1C2, mRNA.; Rattus norvegicus opioid receptor, mu 1 (Oprm1), transcript vari…	chr1	coding
TC0100000448.rn.2	4.16241	4.3167	-1.11287		NONMMUG017323	Non-coding transcript identified by NONCODE: Exonic	MTA_TR1700000021.mm	MTA2Rn6	Non-coding transcript identified by NONCODE: Exonic	chr1	ncrna
TC0100000451.rn.2	6.25274	6.23932	1.00934	100362710	Tiam2	T-cell lymphoma invasion and metastasis 2	ENSRNOT00000065386; mRNARGD6576673_1; mRNARGD7639171_1; mRNARGD7639172_1; mRNARGD7639173_1; bleyfly.aSep08; blorfly.aSep08; veyflee.aSep08-unspliced	ENSEMBL; Rat Genome Database; Ace View	T-cell lymphoma invasion and metastasis 2 [gene_biotype:protein_coding transcript_biotype:protein_coding]; ENCODES a protein that exhibits GTPase activator activity (ortholog) AND guanyl-nucleotide exchange factor activity (ortholog) AND INVOLVED IN positive regulation of GTPase activity (ortholog) AND FOUND IN cytoplasm (ortholog) AND extracellular vesicular exosome (ortholog) AND membrane (orth…	chr1	coding
TC0100000456.rn.2	2.8167	2.67884	1.10027	680178	Cldn20	claudin 20	NM_001109394; ENSRNOT00000030132; Cldn20.aSep08-unspliced; mRNARGD4129381_1; mRNARGD7647368_1; mRNARGD7647369_1	RefSeq; ENSEMBL; Ace View; Rat Genome Database	Rattus norvegicus claudin 20 (Cldn20), mRNA.; claudin 20 [gene_biotype:protein_coding transcript_biotype:protein_coding]; claudin 20; ENCODES a protein that exhibits structural molecule activity (inferred) AND PARTICIPATES IN hepatitis C virus infection pathway AND FOUND IN integral component of membrane (inferred) AND plasma membrane (inferred) AND tight junction (inferred) AND INTERACTS WITH le…	chr1	coding
TC0100000467.rn.2	7.29918	7.16587	1.09681	282546	Arid1b	AT rich interactive domain 1B (Swi1 like)	ENSRNOT00000022939; Arid1b.aSep08; mRNARGD7638237_1; mRNARGD7638238_1; mRNARGD7638239_1; bleeflee.aSep08-unspliced; blerflee.aSep08-unspliced; flufly.aSep08	ENSEMBL; Ace View; Rat Genome Database	AT rich interactive domain 1B (Swi1 like) [gene_biotype:protein_coding transcript_biotype:protein_coding]; AT rich interactive domain 1B (Swi1 like); ENCODES a protein that exhibits DNA binding (inferred) AND sequence-specific DNA binding transcription factor activity (inferred) AND INVOLVED IN regulation of transcription DNA-templated (inferred) AND PARTICIPATES IN altered SWI/SNF family mediate…	chr1	coding
TC0100000475.rn.2	3.85593	3.97901	-1.08906	499014	Zdhhc14	zinc finger, DHHC-type containing 14	NM_001039343; ENSRNOT00000043521; mRNARGD2495438_1; mRNARGD7524720_1; mRNARGD7524721_1; mRNARGD7524722_1; mRNARGD7524723_1; Zdhhc14.aSep08-unspliced	RefSeq; ENSEMBL; Rat Genome Database; Ace View	Rattus norvegicus zinc finger, DHHC-type containing 14 (Zdhhc14), mRNA.; zinc finger, DHHC-type containing 14 [gene_biotype:protein_coding transcript_biotype:protein_coding]; ENCODES a protein that exhibits palmitoyltransferase activity (ortholog) AND INVOLVED IN protein palmitoylation (ortholog) AND FOUND IN endoplasmic reticulum (ortholog) AND INTERACTS WITH cadmium dichloride AND dibutyl phtha…	chr1	coding
TC0100000483.rn.2	6.81866	6.85391	-1.02474	683687	Snx9	sorting nexin 9	NM_001127637; ENSRNOT00000075268; BC158878; mRNARGD4129392_1	RefSeq; ENSEMBL; GenBank; Rat Genome Database	Rattus norvegicus sorting nexin 9 (Snx9), mRNA.; sorting nexin 9 [gene_biotype:protein_coding transcript_biotype:protein_coding]; Rattus norvegicus sorting nexin 9, mRNA (cDNA clone MGC:188567 IMAGE:7935618), complete cds.; ENCODES a protein that exhibits 1-phosphatidylinositol binding (ortholog) AND phosphatidylinositol binding (ortholog) AND protein homodimerization activity (ortholog) AND INVO…	chr1	coding
TC0100000484.rn.2	6.40699	6.42502	-1.01257	84018	Synj2	synaptojanin 2	NM_001113371; NM_001113372; NM_032071; ENSRNOT00000066798; ENSRNOT00000067661; ENSRNOT00000068476; mRNARGD2789535_1; mRNARGD4139838_1; mRNARGD4139840_1; mRNARGD7690829_1; Synj2.aSep08; Synj2.bSep08; Synj2.cSep08; Synj2.dSep08; Synj2.eSep08; TCONS_00000156; TCONS_00004812; TCONS_00011434; TCONS_00011435; TCONS_00011436	RefSeq; ENSEMBL; Rat Genome Database; Ace View; Chalmel	Rattus norvegicus synaptojanin 2 (Synj2), transcript variant 1, mRNA.; Rattus norvegicus synaptojanin 2 (Synj2), transcript variant 2, mRNA.; Rattus norvegicus synaptojanin 2 (Synj2), transcript variant 3, mRNA.; synaptojanin 2 [gene_biotype:protein_coding transcript_biotype:protein_coding]; ENCODES a protein that exhibits inositol-polyphosphate 5-phosphatase activity AND PDZ domain binding AND p…	chr1	coding
TC0100000485.rn.2	7.39379	7.68321	-1.22215	502227	Gtf2h5	general transcription factor IIH, polypeptide 5	NM_001126088; ENSRNOT00000024211; Gtf2h5.aSep08; Gtf2h5.bSep08; Gtf2h5.cSep08; Gtf2h5.eSep08-unspliced; mRNARGD4124193_1; mRNARGD7681753_1; TCONS_00000157; TCONS_00008579	RefSeq; ENSEMBL; Ace View; Rat Genome Database; Chalmel	Rattus norvegicus general transcription factor IIH, polypeptide 5 (Gtf2h5), mRNA.; general transcription factor IIH, polypeptide 5 [gene_biotype:protein_coding transcript_biotype:protein_coding]; general transcription factor IIH, polypeptide 5; ENCODES a protein that exhibits rDNA binding (ortholog) AND INVOLVED IN cellular response to gamma radiation (ortholog) AND nucleotide-excision repair (or…	chr1	coding
TC0100000487.rn.2	7.52088	7.42722	1.06707	499016	Tulp4	tubby like protein 4	NM_001109137; ENSRNOT00000024412; mRNARGD4122109_1; mRNARGD7612867_1; mRNARGD7612868_1; mRNARGD7612869_1; mRNARGD7612870_1; Tulp4.aSep08; Tulp4.bSep08-unspliced; fleefly.aSep08; klyflee.aSep08-unspliced; plaflee.aSep08-unspliced; pluflee.aSep08-unspliced; plyflee.aSep08-unspliced	RefSeq; ENSEMBL; Rat Genome Database; Ace View	Rattus norvegicus tubby like protein 4 (Tulp4), mRNA.; tubby like protein 4 [gene_biotype:protein_coding transcript_biotype:protein_coding]; INVOLVED IN intracellular signal transduction (inferred) AND protein ubiquitination (inferred) AND FOUND IN cytoplasm (ortholog) AND INTERACTS WITH 2 2' 5 5'-tetrachlorobiphenyl AND chloroprene AND (-)-epigallocatechin 3-gallate (ortholog); tubby like protei…	chr1	coding
TC0100000491.rn.2	6.25884	6.60827	-1.27406	502228	Tmem181	transmembrane protein 181	NM_001130939; ENSRNOT00000068457; BC168231; mRNARGD4124174_1; mRNARGD7523868_1; RGD1566403.aSep08; RGD1566403.bSep08; pleyflee.aSep08-unspliced	RefSeq; ENSEMBL; GenBank; Rat Genome Database; Ace View	Rattus norvegicus transmembrane protein 181 (Tmem181), mRNA.; transmembrane protein 181 [gene_biotype:protein_coding transcript_biotype:protein_coding]; Rattus norvegicus similar to OTTHUMP00000040081, mRNA (cDNA clone MGC:188304 IMAGE:7387910), complete cds.; ENCODES a protein that exhibits toxic substance binding (ortholog) AND INVOLVED IN pathogenesis (ortholog) AND INTERACTS WITH 2 3 7 8-tetr…	chr1	coding
TC0100000492.rn.2	3.69395	3.64304	1.03592	499017	Sytl3	synaptotagmin-like 3	NM_001127560; ENSRNOT00000024967; BC166706; mRNARGD4122099_1; mRNARGD7526071_1; mRNARGD7526072_1; mRNARGD7526073_1; mRNARGD7526074_1; Sytl3.aSep08; Sytl3.bSep08	RefSeq; ENSEMBL; GenBank; Rat Genome Database; Ace View	Rattus norvegicus synaptotagmin-like 3 (Sytl3), mRNA.; synaptotagmin-like 3 [gene_biotype:protein_coding transcript_biotype:protein_coding]; Rattus norvegicus synaptotagmin-like 3, mRNA (cDNA clone MGC:188395 IMAGE:5599231), complete cds.; ENCODES a protein that exhibits calcium-dependent phospholipid binding (ortholog) AND neurexin family protein binding (ortholog) AND phospholipid binding (orth…	chr1	coding
TC0100000499.rn.2	4.61882	4.60775	1.00771	308099	Fndc1	fibronectin type III domain containing 1	NM_001038615; ENSRNOT00000034842; Fndc1.aSep08; mRNARGD2782708_1; mRNARGD7508089_1	RefSeq; ENSEMBL; Ace View; Rat Genome Database	Rattus norvegicus fibronectin type III domain containing 1 (Fndc1), mRNA.; fibronectin type III domain containing 1 [gene_biotype:protein_coding transcript_biotype:protein_coding]; fibronectin type III domain containing 1; INVOLVED IN cellular response to hypoxia AND positive regulation of cardiac muscle cell apoptotic process AND positive regulation of protein phosphorylation AND FOUND IN cell-c…	chr1	coding
TC0100000501.rn.2	8.75563	9.00976	-1.19262	499020	Wtap	Wilms tumor 1 associated protein	NM_001113542; NM_001113543; NM_001113544; ENSRNOT00000025936; mRNARGD4122071_1; mRNARGD4122074_1; mRNARGD4122076_1; mRNARGD7574788_1; mRNARGD7574789_1; TCONS_00000164; TCONS_00000165; TCONS_00008589; TCONS_00011442; Wtap.aSep08; Wtap.bSep08; Wtap.cSep08; Wtap.dSep08	RefSeq; ENSEMBL; Rat Genome Database; Chalmel; Ace View	Rattus norvegicus Wilms tumor 1 associated protein (Wtap), transcript variant 1, mRNA.; Rattus norvegicus Wilms tumor 1 associated protein (Wtap), transcript variant 2, mRNA.; Rattus norvegicus Wilms tumor 1 associated protein (Wtap), transcript variant 3, mRNA.; Wilms tumor 1 associated protein [gene_biotype:protein_coding transcript_biotype:protein_coding]; INVOLVED IN mRNA methylation (ortholo…	chr1	coding
TC0100000503.rn.2	9.15948	9.56067	-1.3206	308100	Acat2	acetyl-CoA acetyltransferase 2	NM_001006995; ENSRNOT00000033408; BC083872; Acat2.dSep08; Acat2.eSep08; mRNARGD2770841_1	RefSeq; ENSEMBL; GenBank; Ace View; Rat Genome Database	Rattus norvegicus acetyl-CoA acetyltransferase 2 (Acat2), mRNA.; acetyl-CoA acetyltransferase 2 [gene_biotype:protein_coding transcript_biotype:protein_coding]; Rattus norvegicus acetyl-Coenzyme A acetyltransferase 2, mRNA (cDNA clone MGC:95138 IMAGE:7128564), complete cds.; acetyl-CoA acetyltransferase 2; ENCODES a protein that exhibits acetyl-CoA C-acetyltransferase activity AND INVOLVED IN bra…	chr1	coding
TC0100000504.rn.2	6.68635	6.9711	-1.2182	365096	Acat2l1	acetyl-CoA acetyltransferase 2-like 1	ENSRNOT00000018934; mRNARGD6666190_1; TCONS_00004825; Thiolase_C.1.aSep08	ENSEMBL; Rat Genome Database; Chalmel; Ace View	similar to Ab2-076 [gene_biotype:protein_coding transcript_biotype:protein_coding]; ENCODES a protein that exhibits transferase activity transferring acyl groups other than amino-acyl groups (inferred) AND INVOLVED IN metabolic process (inferred) AND INTERACTS WITH 5-aza-2'-deoxycytidine (ortholog) AND 8-bromo-3' 5'-cyclic AMP (ortholog) AND all-trans-retinoic acid (ortholog); PREDICTED: similar …	chr1	coding
TC0100000505.rn.2	7.10217	7.47896	-1.29845	292244	Mrpl18	mitochondrial ribosomal protein L18	NM_001106205; ENSRNOT00000020064; BC167033; mRNARGD4124742_1; Mrpl18.aSep08; Mrpl18.bSep08; TCONS_00000179; TCONS_00000180	RefSeq; ENSEMBL; GenBank; Rat Genome Database; Ace View; Chalmel	Rattus norvegicus mitochondrial ribosomal protein L18 (Mrpl18), mRNA.; mitochondrial ribosomal protein L18 [gene_biotype:protein_coding transcript_biotype:protein_coding]; Rattus norvegicus mitochondrial ribosomal protein L18, mRNA (cDNA clone MGC:189275 IMAGE:8372474), complete cds.; ENCODES a protein that exhibits 5S rRNA binding (ortholog) AND INVOLVED IN rRNA import into mitochondrion (orthol…	chr1	coding
TC0100000506.rn.2	3.34693	3.45085	-1.07469	361478	Pnldc1	poly(A)-specific ribonuclease (PARN)-like domain containing 1	NM_001025724; ENSRNOT00000060412; BC099137; mRNARGD2655665_1; mRNARGD7521085_1; mRNARGD7521086_1; Pnldc1.aSep08; Pnldc1.bSep08; Pnldc1.cSep08; Pnldc1.dSep08; TCONS_00008594	RefSeq; ENSEMBL; GenBank; Rat Genome Database; Ace View; Chalmel	Rattus norvegicus poly(A)-specific ribonuclease (PARN)-like domain containing 1 (Pnldc1), mRNA.; poly(A)-specific ribonuclease (PARN)-like domain containing 1 [gene_biotype:protein_coding transcript_biotype:protein_coding]; Rattus norvegicus poly(A)-specific ribonuclease (PARN)-like domain containing 1, mRNA (cDNA clone MGC:116282 IMAGE:7456056), complete cds.; ENCODES a protein that exhibits nuc…	chr1	coding
TC0100000507.rn.2	3.11763	3.24746	-1.09416	25153	Mas1	MAS1 proto-oncogene, G protein-coupled receptor	NM_012757; ENSRNOT00000020100; BC078884; Mas1.aSep08; mRNARGD2711134_1; mRNARGD7640363_1; mRNARGD7640364_1; mRNARGD7640365_1; mRNARGD7640366_1; mRNARGD7640367_1; mRNARGD7640368_1; mRNARGD7640369_1; mRNARGD7640370_1; mRNARGD7640371_1; mRNARGD7640372_1	RefSeq; ENSEMBL; GenBank; Ace View; Rat Genome Database	Rattus norvegicus MAS1 proto-oncogene, G protein-coupled receptor (Mas1), mRNA.; MAS1 proto-oncogene, G protein-coupled receptor [gene_biotype:protein_coding transcript_biotype:protein_coding]; Rattus norvegicus MAS1 oncogene, mRNA (cDNA clone MGC:93580 IMAGE:7131760), complete cds.; MAS1 proto-oncogene, G protein-coupled receptor; ENCODES a protein that exhibits angiotensin receptor activity AND…	chr1	coding
TC0100000509.rn.2	8.04718	7.9568	1.06465	25151	Igf2r	insulin-like growth factor 2 receptor	NM_012756; ENSRNOT00000021840; Igf2r.aSep08; Igf2r.bSep08; Igf2r.cSep08-unspliced; Igf2r.dSep08; mRNARGD2711164_1; TCONS_00000181	RefSeq; ENSEMBL; Ace View; Rat Genome Database; Chalmel	Rattus norvegicus insulin-like growth factor 2 receptor (Igf2r), mRNA.; insulin-like growth factor 2 receptor [gene_biotype:protein_coding transcript_biotype:protein_coding]; insulin-like growth factor 2 receptor; ENCODES a protein that exhibits enzyme binding AND G-protein alpha-subunit binding AND G-protein coupled receptor activity AND INVOLVED IN G-protein coupled receptor signaling pathway A…	chr1	coding
TC0100000511.rn.2	3.07838	3.44377	-1.28823	24904	Slc22a1	solute carrier family 22 (organic cation transporter), member 1	NM_012697; ENSRNOT00000022068; ENSRNOT00000022254; BC078883; mRNARGD2739800_1; Slc22a1.aSep08; Slc22a1.bSep08; Slc22a1.cSep08; Slc22a1.dSep08	RefSeq; ENSEMBL; GenBank; Rat Genome Database; Ace View	Rattus norvegicus solute carrier family 22 (organic cation transporter), member 1 (Slc22a1), mRNA.; solute carrier family 22 (organic cation transporter), member 1 [gene_biotype:protein_coding transcript_biotype:protein_coding]; Rattus norvegicus solute carrier family 22 (organic cation transporter), member 1, mRNA (cDNA clone MGC:93570 IMAGE:7130305), complete cds.; ENCODES a protein that exhibi…	chr1	coding
TC0100000514.rn.2	3.1885	3.06817	1.08699	29504	Slc22a3	solute carrier family 22 (organic cation transporter), member 3	NM_019230; ENSRNOT00000037369; mRNARGD2569226_1; Slc22a3.aSep08	RefSeq; ENSEMBL; Rat Genome Database; Ace View	Rattus norvegicus solute carrier family 22 (organic cation transporter), member 3 (Slc22a3), mRNA.; solute carrier family 22 (organic cation transporter), member 3 [gene_biotype:protein_coding transcript_biotype:protein_coding]; ENCODES a protein that exhibits dopamine transmembrane transporter activity AND organic cation transmembrane transporter activity AND quaternary ammonium group transmembr…	chr1	coding
TC0100000515.rn.2	5.74079	5.61101	1.09413	308106	Map3k4	mitogen activated protein kinase kinase kinase 4	NM_001107456; ENSRNOT00000064018; Map3k4.aSep08; Map3k4.bSep08; Map3k4.cSep08; Map3k4.dSep08; mRNARGD4138559_1; mRNARGD7727286_1; mRNARGD7727287_1; mRNARGD7727288_1	RefSeq; ENSEMBL; Ace View; Rat Genome Database	Rattus norvegicus mitogen activated protein kinase kinase kinase 4 (Map3k4), mRNA.; mitogen activated protein kinase kinase kinase 4 [gene_biotype:protein_coding transcript_biotype:protein_coding]; mitogen activated protein kinase kinase kinase 4; ENCODES a protein that exhibits MAP kinase kinase kinase activity (ortholog) AND protein kinase activity (ortholog) AND INVOLVED IN activation of MAPKK…	chr1	coding
TC0100000531.rn.2	5.25436	5.3415	-1.06226		LOC102554294	acetyl-CoA acetyltransferase cytosolic-like	mRNARGD7667310_1	Rat Genome Database	acetyl-CoA acetyltransferase cytosolic-like	chr1	ncrna
TC0100000533.rn.2	5.47584	5.23337	1.18301		ENSMUSG00000044407	quaking	MTA_TR1700005058.mm	MTA2Rn6	quaking	chr1	ncrna
TC0100000539.rn.2	7.20732	7.09066	1.08422		Qk	quaking	Qki.dSep08-unspliced	Ace View	quaking	chr1	ncrna
TC0100000546.rn.2	5.43428	4.9981	1.35302	292295	Pabpc6	poly(A) binding protein, cytoplasmic 6	NM_001106208; ENSRNOT00000023319; BC168959; mRNARGD4124726_1; Pabpc3.aSep08-unspliced	RefSeq; ENSEMBL; GenBank; Rat Genome Database; Ace View	Rattus norvegicus poly(A) binding protein, cytoplasmic 6 (Pabpc6), mRNA.; poly(A) binding protein, cytoplasmic 6 [gene_biotype:protein_coding transcript_biotype:protein_coding]; Rattus norvegicus poly(A) binding protein, cytoplasmic 3, mRNA (cDNA clone MGC:189273 IMAGE:7135469), complete cds.; ENCODES a protein that exhibits poly(A) binding (ortholog) AND INTERACTS WITH furan AND indole-3-methano…	chr1	coding
TC0100000555.rn.2	1.70244	1.97712	-1.20973		Pde10a	cAMP and cAMP-inhibited cGMP 3',5'-cyclic phosphodiesterase 10A [Source:UniProtKB/Swiss-Prot;Acc:Q9QYJ6] Chalmel, et. al. Testis-expressed Unannotated Transcripts (TUTs); cAMP and cAMP-inhibited cGMP 3',5'-cyclic phosphodiesterase 10A [Source:UniProtKB/Swiss-Prot;Acc:Q9QYJ6] Chalmel, et. al. Testis-expressed Unannotated Transcripts (TUTs) Chalmel, et. al. Testis-expressed Unannotated Transcripts …	TCONS_00008605; TCONS_00008606	Chalmel	cAMP and cAMP-inhibited cGMP 3',5'-cyclic phosphodiesterase 10A [Source:UniProtKB/Swiss-Prot;Acc:Q9QYJ6] Chalmel, et. al. Testis-expressed Unannotated Transcripts (TUTs); cAMP and cAMP-inhibited cGMP 3',5'-cyclic phosphodiesterase 10A [Source:UniProtKB/Swiss-Prot;Acc:Q9QYJ6] Chalmel, et. al. Testis-expressed Unannotated Transcripts (TUTs) Chalmel, et. al. Testis-expressed Unannotated Transcripts …	chr1	ncrna
TC0100000560.rn.2	7.42835	7.5189	-1.06478	292306	Rnaset2	ribonuclease T2	NM_001106210; ENSRNOT00000017601; BC168957; mRNARGD4124052_1; Rnaset2.aSep08; TCONS_00000197	RefSeq; ENSEMBL; GenBank; Rat Genome Database; Ace View; Chalmel	Rattus norvegicus ribonuclease T2 (Rnaset2), mRNA.; ribonuclease T2 [gene_biotype:protein_coding transcript_biotype:protein_coding]; Rattus norvegicus ribonuclease T2, mRNA (cDNA clone MGC:189268 IMAGE:9098746), complete cds.; ENCODES a protein that exhibits ribonuclease activity (ortholog) AND INVOLVED IN RNA catabolic process (ortholog) AND RNA phosphodiester bond hydrolysis (ortholog) AND ASSO…	chr1	coding
TC0100000561.rn.2	3.79273	3.78104	1.00814	117269	Rps6ka2	ribosomal protein S6 kinase polypeptide 2	NM_057128; ENSRNOT00000017809; mRNARGD4124814_1; mRNARGD7676101_1; mRNARGD7676102_1; mRNARGD7676103_1; TCONS_00000198; glorfly.aSep08; gloyfly.aSep08; Pkinase.5.aSep08; Pkinase.5.bSep08-unspliced; Pkinase.5.cSep08	RefSeq; ENSEMBL; Rat Genome Database; Chalmel; Ace View	Rattus norvegicus ribosomal protein S6 kinase polypeptide 2 (Rps6ka2), mRNA.; ribosomal protein S6 kinase polypeptide 2 [gene_biotype:protein_coding transcript_biotype:protein_coding]; ENCODES a protein that exhibits protein kinase activity (ortholog) AND protein serine/threonine kinase activity (ortholog) AND protein serine/threonine/tyrosine kinase activity (ortholog) AND INVOLVED IN brain reni…	chr1	coding
TC0100000563.rn.2	4.74972	3.96369	1.72432	308169	Tcp10b	t-complex protein 10b	NM_001107461; ENSRNOT00000018015; BC166440; mRNARGD4138572_1; mRNARGD7609827_1; mRNARGD7609828_1; mRNARGD7609829_1; mRNARGD7609830_1; mRNARGD7609831_1; mRNARGD7609832_1; mRNARGD7609833_1; TCONS_00008607; TCONS_00008608; TCONS_00011454; TCONS_00011455; Tcp10b.aSep08; Tcp10b.bSep08; Tcp10b.cSep08; Tcp10b.dSep08	RefSeq; ENSEMBL; GenBank; Rat Genome Database; Chalmel; Ace View	Rattus norvegicus t-complex protein 10b (Tcp10b), mRNA.; t-complex protein 10b [gene_biotype:protein_coding transcript_biotype:protein_coding]; Rattus norvegicus t-complex protein 10b, mRNA (cDNA clone MGC:187531 IMAGE:7455355), complete cds.; INTERACTS WITH 17beta-estradiol (ortholog) AND 2 3 7 8-tetrachlorodibenzodioxine (ortholog) AND aflatoxin B1 (ortholog); Chalmel, et. al. AceView Annotatio…	chr1	coding
TC0100000575.rn.2	2.47847	2.61359	-1.09818	685557	Vom2r7	vomeronasal 2 receptor, 7	NM_001099463; ENSRNOT00000047766	RefSeq; ENSEMBL	Rattus norvegicus vomeronasal 2 receptor, 7 (Vom2r7), mRNA.; vomeronasal 2 receptor, 11 [gene_biotype:protein_coding transcript_biotype:protein_coding]	chr1	coding
TC0100000579.rn.2	3.49479	3.84588	-1.27552		RGD1561667	INTERACTS WITH indole-3-methanol AND thioacetamide	mRNARGD6582342_1	Rat Genome Database	INTERACTS WITH indole-3-methanol AND thioacetamide	chr1	ncrna
TC0100000585.rn.2	1.8137	1.82777	-1.00981		LOC102555131	afadin-like	mRNARGD7512937_1; mRNARGD7512938_1; mRNARGD7512939_1; mRNARGD7512940_1; mRNARGD7512941_1; mRNARGD7512942_1	Rat Genome Database	afadin-like	chr1	ncrna
TC0100000594.rn.2	7.3131	7.24597	1.04763	292401	Smoc2	SPARC related modular calcium binding 2	NM_001106215; ENSRNOT00000019317; BC168953; mRNARGD4123394_1; mRNARGD7653083_1; Smoc2.aSep08; Smoc2.bSep08	RefSeq; ENSEMBL; GenBank; Rat Genome Database; Ace View	Rattus norvegicus SPARC related modular calcium binding 2 (Smoc2), mRNA.; SPARC related modular calcium binding 2 [gene_biotype:protein_coding transcript_biotype:protein_coding]; Rattus norvegicus SPARC related modular calcium binding 2, mRNA (cDNA clone MGC:189261 IMAGE:7109706), complete cds.; ENCODES a protein that exhibits calcium ion binding (inferred) AND heparin binding (inferred) AND INVO…	chr1	coding
TC0100000600.rn.2	6.60019	6.69074	-1.06478	100125364	LOC100125364	hypothetical protein LOC100125364; INVOLVED IN apoptotic process (inferred) AND FOUND IN extracellular vesicular exosome (ortholog) AND INTERACTS WITH valproic acid (ortholog)	NM_001103356; ENSRNOT00000020889; BC079175; mRNARGD4132330_1; mRNARGD7645561_1; mRNARGD7645562_1; mRNARGD7645563_1; rCG_22919.aSep08-unspliced; rCG_22919.bSep08; rCG_22919.cSep08; rCG_22919.dSep08; rCG_22919.eSep08; smofler.aSep08-unspliced	RefSeq; ENSEMBL; GenBank; Rat Genome Database; Ace View	Rattus norvegicus hypothetical protein LOC100125364 (LOC100125364), mRNA.; hypothetical protein LOC100125364 [gene_biotype:protein_coding transcript_biotype:protein_coding]; Rattus norvegicus hypothetical protein LOC100125364, mRNA (cDNA clone MGC:94206 IMAGE:7130104), complete cds.; INVOLVED IN apoptotic process (inferred) AND FOUND IN extracellular vesicular exosome (ortholog) AND INTERACTS WIT…	chr1	coding
TC0100000603.rn.2	6.86932	7.04999	-1.13341	361485	Ermard	ER membrane-associated RNA degradation	ENSRNOT00000059845; ENSRNOT00000036303; mRNARGD2655640_1; mRNARGD7627155_1; mRNARGD7627156_1; mRNARGD7627157_1; mRNARGD7627158_1; mRNARGD7627159_1; mRNARGD7627160_1; mRNARGD7627161_1; RGD1562376.aSep08; RGD1562376.bSep08; RGD1562376.cSep08; RGD1562376.dSep08; RGD1562376.eSep08; TCONS_00011476; pleyfly.aSep08; pleyfly.bSep08	ENSEMBL; Rat Genome Database; Ace View; Chalmel	ER membrane-associated RNA degradation [gene_biotype:protein_coding transcript_biotype:protein_coding]; Uncharacterized protein ; INVOLVED IN multicellular organismal development (inferred) AND FOUND IN endoplasmic reticulum membrane (inferred) AND integral component of membrane (inferred) AND INTERACTS WITH (-)-epigallocatechin 3-gallate (ortholog) AND clofibrate (ortholog) AND potassium chromat…	chr1	coding
TC0100000610.rn.2	5.68468	6.12658	-1.35839	308218	Fam120b	family with sequence similarity 120B	NM_001107466; ENSRNOT00000002036; Fam120b.aSep08; Fam120b.bSep08; Fam120b.cSep08; Fam120b.dSep08-unspliced; Fam120b.eSep08; mRNARGD4137736_1; mRNARGD7677476_1; mRNARGD7677477_1; mRNARGD7677478_1; mRNARGD7677479_1; mRNARGD7677480_1; TCONS_00000207; TCONS_00008645; spyfler.aSep08-unspliced	RefSeq; ENSEMBL; Ace View; Rat Genome Database; Chalmel	Rattus norvegicus family with sequence similarity 120B (Fam120b), mRNA.; family with sequence similarity 120B (Fam120b), mRNA ; family with sequence similarity 120B; FOUND IN nucleus (inferred) AND INTERACTS WITH C60 fullerene AND furan AND ketamine; family with sequence similarity 120B (Fam120b), mRNA.; Unannotated AceView Transcript	chr1	coding
TC0100000611.rn.2	6.56448	6.66958	-1.07557	117526	Tbp	TATA box binding protein	NM_001004198; ENSRNOT00000002038; BC081939; mRNARGD2503915_1; mRNARGD7504357_1; Tbp.aSep08; Tbp.bSep08; Tbp.cSep08-unspliced; TCONS_00000210; TCONS_00008646	RefSeq; ENSEMBL; GenBank; Rat Genome Database; Ace View; Chalmel	Rattus norvegicus TATA box binding protein (Tbp), mRNA.; TATA box binding protein [gene_biotype:protein_coding transcript_biotype:protein_coding]; Rattus norvegicus TATA box binding protein, mRNA (cDNA clone MGC:93994 IMAGE:7115389), complete cds.; ENCODES a protein that exhibits DNA binding AND sequence-specific DNA binding transcription factor activity AND repressing transcription factor bindin…	chr1	coding
TC0100000615.rn.2	8.21883	8.49105	-1.20767	308215	Chd1	chromodomain helicase DNA binding protein 1	NM_001107465; ENSRNOT00000019358; Chd1.aSep08; mRNARGD4137753_1; TCONS_00000215; TCONS_00000217	RefSeq; ENSEMBL; Ace View; Rat Genome Database; Chalmel	Rattus norvegicus chromodomain helicase DNA binding protein 1 (Chd1), mRNA.; chromodomain helicase DNA binding protein 1 [gene_biotype:protein_coding transcript_biotype:protein_coding]; chromodomain helicase DNA binding protein 1; ENCODES a protein that exhibits methylated histone binding (ortholog) AND INVOLVED IN chromatin remodeling (ortholog) AND FOUND IN nucleus (inferred) AND INTERACTS WITH…	chr1	coding
TC0100000625.rn.2	5.98807	6.04608	-1.04103	308201	Riok2	RIO kinase 2	NM_001009687; ENSRNOT00000017165; BC088297; mRNARGD2758584_1; Riok2.aSep08; Riok2.bSep08-unspliced; Riok2.cSep08; TCONS_00000220	RefSeq; ENSEMBL; GenBank; Rat Genome Database; Ace View; Chalmel	Rattus norvegicus RIO kinase 2 (Riok2), mRNA.; RIO kinase 2 [gene_biotype:protein_coding transcript_biotype:protein_coding]; Rattus norvegicus RIO kinase 2 (yeast), mRNA (cDNA clone MGC:109496 IMAGE:7322759), complete cds.; ENCODES a protein that exhibits ATP binding (inferred) AND protein serine/threonine kinase activity (inferred) AND INVOLVED IN protein phosphorylation (inferred) AND PARTICIPA…	chr1	coding
TC0100000627.rn.2	2.22004	2.52443	-1.23489	292381	Lix1	limb and CNS expressed 1	NM_001106214; ENSRNOT00000017442; Lix1.aSep08; Lix1.bSep08; Lix1.cSep08; mRNARGD4124035_1	RefSeq; ENSEMBL; Ace View; Rat Genome Database	Rattus norvegicus limb and CNS expressed 1 (Lix1), mRNA.; Lix1 homolog (chicken) [gene_biotype:protein_coding transcript_biotype:protein_coding]; Lix1 homolog (chicken); INTERACTS WITH 17alpha-ethynylestradiol (ortholog) AND 2 3 7 8-tetrachlorodibenzodioxine (ortholog) AND 3 4-methylenedioxymethamphetamine (ortholog)	chr1	coding
TC0100000632.rn.2	3.59307	3.63262	-1.02779		LOC102552823	zinc finger protein 709-like	mRNARGD7716107_1; mRNARGD7716108_1; mRNARGD7716109_1; mRNARGD7716110_1; skyfly.aSep08	Rat Genome Database; Ace View	zinc finger protein 709-like; Unannotated AceView Transcript	chr1	ncrna
TC0100000634.rn.2	7.3257	7.47379	-1.1081	100314189; 100314236	Mir99b; Mir125a	microRNA 99b; microRNA 125a	NR_031857; NR_031868; NM_001135720; NR_031805; ENSRNOT00000014598; ENSRNOT00000053695; ENSRNOT00000053777; LOC688452.aSep08; LOC688452.bSep08; LOC688452.cSep08; LOC688452.dSep08; LOC688452.eSep08; mRNARGD4118299_1; mRNARGD6567191_1; mRNARGD6567215_1; mRNARGD6661595_1; mRNARGD7530088_1; mRNARGD7530089_1; mRNARGD7530090_1; mRNARGD7530091_1; mRNARGD7530092_1; mRNARGD7530093_1; TCONS_00011480; TCONS_…	RefSeq; ENSEMBL; Ace View; Rat Genome Database; Chalmel	Rattus norvegicus microRNA 99b (Mir99b), microRNA.; Rattus norvegicus microRNA 125a (Mir125a), microRNA.; Rattus norvegicus hypothetical protein LOC688452 (LOC688452), mRNA.; Rattus norvegicus microRNA let-7e (Mirlet7e), microRNA.; hypothetical protein LOC688452 [gene_biotype:protein_coding transcript_biotype:protein_coding]; microRNA 125a [gene_biotype:miRNA transcript_biotype:miRNA]; microRNA 9…	chr1	ncrna
TC0100000637.rn.2	2.40373	2.12452	1.21353	292409	Fpr1	formyl peptide receptor 1	NM_001106216; ENSRNOT00000014842; Fpr1.aSep08-unspliced; mRNARGD4123399_1; mRNARGD7617825_1	RefSeq; ENSEMBL; Ace View; Rat Genome Database	Rattus norvegicus formyl peptide receptor 1 (Fpr1), mRNA.; formyl peptide receptor 1 [gene_biotype:protein_coding transcript_biotype:protein_coding]; formyl peptide receptor 1; ENCODES a protein that exhibits RAGE receptor binding AND N-formyl peptide receptor activity (ortholog) AND INVOLVED IN G-protein coupled receptor signaling pathway (ortholog) AND phospholipase C-activating G-protein coupl…	chr1	coding
TC0100000639.rn.2	2.11169	2.07715	1.02423	494258; 494231	Vom1r8; Vom1r6	vomeronasal 1 receptor 8; vomeronasal 1 receptor 6	NM_001008905; NM_001009512; ENSRNOT00000059694; mRNARGD2687267_1; mRNARGD2687384_1; V1re1.aSep08-unspliced; V1re2.aSep08-unspliced	RefSeq; ENSEMBL; Rat Genome Database; Ace View	Rattus norvegicus vomeronasal 1 receptor 8 (Vom1r8), mRNA.; Rattus norvegicus vomeronasal 1 receptor 6 (Vom1r6), mRNA.; vomeronasal 1 receptor 6 (Vom1r6), mRNA ; vomeronasal 1 receptor 8; ENCODES a protein that exhibits pheromone receptor activity (inferred) AND INVOLVED IN G-protein coupled receptor signaling pathway (inferred) AND FOUND IN integral component of membrane (inferred) AND INTERACTS…	chr1	coding
TC0100000640.rn.2	6.96633	7.02288	-1.03998		LOC690283	similar to TAF5-like RNA polymerase II, p300/CBP-associated factor (PCAF)-associated factor; similar to TAF5-like RNA polymerase II p300/CBP-associated factor (PCAF)-associated factor	LOC690283.aSep08-unspliced; mRNARGD2685545_1; ENSRNOT00000014930	Ace View; Rat Genome Database; ENSEMBL	similar to TAF5-like RNA polymerase II, p300/CBP-associated factor (PCAF)-associated factor; similar to TAF5-like RNA polymerase II p300/CBP-associated factor (PCAF)-associated factor; Protein Taf5l [gene_biotype:protein_coding transcript_biotype:protein_coding]	chr1	ncrna
TC0100000641.rn.2	2.22416	1.98288	1.18204	100312667	Vom1r13	vomeronasal 1 receptor 13	NM_001167548; NM_001167547; ENSRNOT00000071972; ENSRNOT00000072448; mRNARGD6498672_1; mRNARGD6572472_1	RefSeq; ENSEMBL; Rat Genome Database	Rattus norvegicus vomeronasal 1 receptor 13 (Vom1r13), mRNA.; Rattus norvegicus vomeronasal 1 receptor 9 (Vom1r9), mRNA.; vomeronasal 1 receptor 9 (Vom1r9), mRNA ; ENCODES a protein that exhibits pheromone receptor activity (inferred) AND INVOLVED IN G-protein coupled receptor signaling pathway (inferred) AND FOUND IN integral component of membrane (inferred); INTERACTS WITH arsenite(3-) (ortholo…	chr1	coding
TC0100000643.rn.2	10.916	11.0072	-1.06527	117281	Ppp2r1a	protein phosphatase 2, regulatory subunit A, alpha	NM_057140; ENSRNOT00000015019; BC083859; mRNARGD2535247_1; Ppp2r1a.aSep08; Ppp2r1a.bSep08; TCONS_00000231; TCONS_00000232	RefSeq; ENSEMBL; GenBank; Rat Genome Database; Ace View; Chalmel	Rattus norvegicus protein phosphatase 2, regulatory subunit A, alpha (Ppp2r1a), mRNA.; protein phosphatase 2, regulatory subunit A, alpha [gene_biotype:protein_coding transcript_biotype:protein_coding]; Rattus norvegicus protein phosphatase 2 (formerly 2A), regulatory subunit A, alpha isoform, mRNA (cDNA clone MGC:95083 IMAGE:7126254), complete cds.; ENCODES a protein that exhibits antigen bindin…	chr1	coding
TC0100000644.rn.2	7.05063	7.19422	-1.10465		LOC100365363; KRAB.53; ENSRNOG00000011312	Uncharacterized protein ; ENCODES a protein that exhibits pheromone receptor activity (inferred) AND INVOLVED IN G-protein coupled receptor signaling pathway (inferred) AND FOUND IN integral component of membrane (inferred) AND INTERACTS WITH arsenic atom (ortholog) AND arsenite(3-) (ortholog) AND benzo[a]pyrene (ortholog); Chalmel, et. al. AceView Annotation KRAB.53.aSep08; Uncharacterized prote…	ENSRNOT00000071821; mRNARGD7625832_1; mRNARGD7625833_1; mRNARGD7625834_1; mRNARGD7625835_1; TCONS_00000233; TCONS_00000234; KRAB.53.aSep08	ENSEMBL; Rat Genome Database; Chalmel; Ace View	Uncharacterized protein ; ENCODES a protein that exhibits pheromone receptor activity (inferred) AND INVOLVED IN G-protein coupled receptor signaling pathway (inferred) AND FOUND IN integral component of membrane (inferred) AND INTERACTS WITH arsenic atom (ortholog) AND arsenite(3-) (ortholog) AND benzo[a]pyrene (ortholog); Chalmel, et. al. AceView Annotation KRAB.53.aSep08; Uncharacterized prote…	chr1	ncrna
TC0100000647.rn.2	2.01821	2.08734	-1.04909		Vom1r17	ENCODES a protein that exhibits pheromone receptor activity (inferred) AND INVOLVED IN G-protein coupled receptor signaling pathway (inferred) AND FOUND IN integral component of membrane (inferred)	mRNARGD6572050_1	Rat Genome Database	ENCODES a protein that exhibits pheromone receptor activity (inferred) AND INVOLVED IN G-protein coupled receptor signaling pathway (inferred) AND FOUND IN integral component of membrane (inferred)	chr1	ncrna
TC0100000648.rn.2	1.52723	1.69068	-1.11996	494298	Vom1r19	vomeronasal 1 receptor 19	NM_001008954; ENSRNOT00000042702; mRNARGD2687151_1; V1rf6.aSep08-unspliced	RefSeq; ENSEMBL; Rat Genome Database; Ace View	Rattus norvegicus vomeronasal 1 receptor 19 (Vom1r19), mRNA.; vomeronasal 1 receptor 19 [gene_biotype:protein_coding transcript_biotype:protein_coding]; ENCODES a protein that exhibits pheromone receptor activity (inferred) AND INVOLVED IN G-protein coupled receptor signaling pathway (inferred) AND FOUND IN integral component of membrane (inferred) AND INTERACTS WITH arsenite(3-) (ortholog) AND b…	chr1	coding
TC0100000650.rn.2	2.10199	1.79248	1.23928	494225	Vom1r20	vomeronasal 1 receptor 20	NM_001009506; ENSRNOT00000041434; mRNARGD2687401_1; V1rf1.aSep08-unspliced	RefSeq; ENSEMBL; Rat Genome Database; Ace View	Rattus norvegicus vomeronasal 1 receptor 20 (Vom1r20), mRNA.; vomeronasal 1 receptor 20 [gene_biotype:protein_coding transcript_biotype:protein_coding]; ENCODES a protein that exhibits pheromone receptor activity (inferred) AND INVOLVED IN G-protein coupled receptor signaling pathway (inferred) AND FOUND IN integral component of membrane (inferred) AND INTERACTS WITH arsenite(3-) (ortholog) AND b…	chr1	coding
TC0100000651.rn.2	1.99361	2.14772	-1.11274	494242; 100312668; 100312945	Vom1r111; Vom1r16; Vom1r17	vomeronasal 1 receptor 111; vomeronasal 1 receptor 16; vomeronasal 1 receptor 17	NM_001009522; NM_001167549; NM_001167572; mRNARGD2687356_1; ENSRNOT00000015370	RefSeq; Rat Genome Database; ENSEMBL	Rattus norvegicus vomeronasal 1 receptor 111 (Vom1r111), mRNA.; Rattus norvegicus vomeronasal 1 receptor 16 (Vom1r16), mRNA.; Rattus norvegicus vomeronasal 1 receptor 17 (Vom1r17), mRNA.; ENCODES a protein that exhibits pheromone receptor activity (inferred) AND INVOLVED IN G-protein coupled receptor signaling pathway (inferred) AND FOUND IN integral component of membrane (inferred); ensembl:nove…	chr1	coding
TC0100000652.rn.2	4.42228	5.03617	-1.53038		LOC102554200	zinc finger protein 271-like	mRNARGD7500638_1	Rat Genome Database	zinc finger protein 271-like	chr1	ncrna
TC0100000653.rn.2	5.98717	6.07881	-1.06558		Zfp677; LOC102552527	zinc finger protein 677 ; zinc finger protein 420-like	ENSRNOT00000073810; mRNARGD7689543_1; mRNARGD7689544_1; mRNARGD7689545_1; mRNARGD7689546_1; mRNARGD7689547_1; meefley.aSep08-unspliced	ENSEMBL; Rat Genome Database; Ace View	zinc finger protein 677 ; zinc finger protein 420-like; Unannotated AceView Transcript	chr1	ncrna
TC0100000654.rn.2	4.12958	4.31469	-1.13691	308232	Zfp51	zinc finger protein 51	NM_001107467; BC168865; ENSRNOT00000031821; mRNARGD4137731_1; mRNARGD7712053_1; mRNARGD7712054_1; mRNARGD7712055_1; mRNARGD7712056_1; mRNARGD7712057_1; Zfp51.aSep08	RefSeq; GenBank; ENSEMBL; Rat Genome Database; Ace View	Rattus norvegicus zinc finger protein 51 (Zfp51), mRNA.; Rattus norvegicus zinc finger protein 51, mRNA (cDNA clone MGC:189111 IMAGE:7134370), complete cds.; zinc finger protein 51 (Zfp51), mRNA ; ENCODES a protein that exhibits metal ion binding (inferred) AND nucleic acid binding (inferred) AND FOUND IN intracellular (inferred) AND INTERACTS WITH lead(0) (ortholog) AND valproic acid (ortholog) …	chr1	coding
TC0100000655.rn.2	5.44179	5.71175	-1.20577		LOC102552284	ENCODES a protein that exhibits metal ion binding (inferred) AND nucleic acid binding (inferred) AND FOUND IN intracellular (inferred) AND INTERACTS WITH 2 3 7 8-tetrachlorodibenzodioxine (ortholog) AND copper atom (ortholog) AND copper(0) (ortholog)	ENSRNOT00000075663; mRNARGD7708185_1; TCONS_00008653	ENSEMBL; Rat Genome Database; Chalmel	ENCODES a protein that exhibits metal ion binding (inferred) AND nucleic acid binding (inferred) AND FOUND IN intracellular (inferred) AND INTERACTS WITH 2 3 7 8-tetrachlorodibenzodioxine (ortholog) AND copper atom (ortholog) AND copper(0) (ortholog); Chalmel, et. al. Testis-expressed Unannotated Transcripts (TUTs)	chr1	ncrna
TC0100000662.rn.2	4.49822	3.96043	1.45175	499056	Znf761	zinc finger protein 761	ENSRNOT00000029111; mRNARGD7572355_1; mRNARGD7572356_1; mRNARGD7572357_1; mRNARGD7572358_1; RGD1560046.aSep08-unspliced; zf-C2H2.102.aSep08-unspliced	ENSEMBL; Rat Genome Database; Ace View	zinc finger protein 51 [gene_biotype:protein_coding transcript_biotype:protein_coding]; INTERACTS WITH 3 4-methylenedioxymethamphetamine (ortholog) AND clofibrate (ortholog) AND paracetamol (ortholog); zinc finger protein 761; Unannotated AceView Transcript	chr1	coding
TC0100000664.rn.2	10.1002	10.4252	-1.25262		RGD1565566	similar to 60S ribosomal protein L18a [Source:RGD Symbol;Acc:1565566]; ENCODES a protein that exhibits structural constituent of ribosome (inferred) AND INVOLVED IN translation (inferred) AND FOUND IN ribosome (inferred) AND INTERACTS WITH (-)-epigallocatechin 3-gallate (ortholog) AND cadmium atom (ortholog) AND diarsenic trioxide (ortholog); similar to 60S ribosomal protein L18a	ENSRNOT00000068694; mRNARGD2495173_1; RGD1565566.aSep08-unspliced	ENSEMBL; Rat Genome Database; Ace View	similar to 60S ribosomal protein L18a [gene_biotype:protein_coding transcript_biotype:protein_coding]; ENCODES a protein that exhibits structural constituent of ribosome (inferred) AND INVOLVED IN translation (inferred) AND FOUND IN ribosome (inferred) AND INTERACTS WITH (-)-epigallocatechin 3-gallate (ortholog) AND cadmium atom (ortholog) AND diarsenic trioxide (ortholog); similar to 60S ribosom…	chr1	ncrna
TC0100000666.rn.2	5.46784	5.25449	1.15938		LOC682206; LOC102553001; LOC690543	similar to Zinc finger protein 208; zinc finger protein 431-like; Chalmel, et. al. AceView Annotation LOC690543.aSep08	mRNARGD7578108_1; mRNARGD7701945_1; TCONS_00008660; KRAB.54.aSep08; pawfley.aSep08-unspliced	Rat Genome Database; Chalmel; Ace View	similar to Zinc finger protein 208; zinc finger protein 431-like; Chalmel, et. al. AceView Annotation LOC690543.aSep08; Unannotated AceView Transcript	chr1	ncrna
TC0100000668.rn.2	3.50909	3.27645	1.17499		LOC102548728	zinc finger protein 845-like	mRNARGD7537352_1; mRNARGD7537353_1; mRNARGD7537354_1; zf-C2H2.103.aSep08-unspliced	Rat Genome Database; Ace View	zinc finger protein 845-like; Unannotated AceView Transcript	chr1	ncrna
TC0100000671.rn.2	5.61441	5.59969	1.01026	102555377	LOC102555377; RGD1566248	zinc finger protein 182-like; similar to hypothetical protein FLJ14345	ENSRNOT00000034746; mRNARGD7744159_1; mRNARGD7744160_1; mRNARGD7744161_1; mRNARGD7744162_1; RGD1566248.aSep08	ENSEMBL; Rat Genome Database; Ace View	zinc finger protein 182-like [gene_biotype:protein_coding transcript_biotype:protein_coding]; zinc finger protein 182-like; similar to hypothetical protein FLJ14345	chr1	coding
TC0100000674.rn.2	2.12879	2.56368	-1.35181		RGD1566248	ENCODES a protein that exhibits metal ion binding (inferred) AND nucleic acid binding (inferred) AND INVOLVED IN regulation of transcription DNA-templated (inferred) AND FOUND IN intracellular (inferred)	mRNARGD7662428_1	Rat Genome Database	ENCODES a protein that exhibits metal ion binding (inferred) AND nucleic acid binding (inferred) AND INVOLVED IN regulation of transcription DNA-templated (inferred) AND FOUND IN intracellular (inferred)	chr1	ncrna
TC0100000675.rn.2	1.95246	1.96575	-1.00926	502285	Vom2r80	vomeronasal 2 receptor, 80	NM_001111321	RefSeq	Rattus norvegicus vomeronasal 2 receptor, 80 (Vom2r80), mRNA.	chr1	coding
TC0100000676.rn.2	1.6794	1.71169	-1.02264	690691	Vom2r16	vomeronasal 2 receptor, 16	NM_001099655; ENSRNOT00000014402; ENSRNOT00000041681; ENSRNOT00000042502; ENSRNOT00000044053; ENSRNOT00000046728; ENSRNOT00000059506; ENSRNOT00000059526; ENSRNOT00000071440; mRNARGD4124168_1; mRNARGD4124168_2; mRNARGD4128466_1; mRNARGD4129330_1; mRNARGD6722924_1; Vom2r16.aSep08	RefSeq; ENSEMBL; Rat Genome Database; Ace View	Rattus norvegicus vomeronasal 2 receptor, 16 (Vom2r16), mRNA.; vomeronasal 2 receptor, 16 (Vom2r16), mRNA ; Uncharacterized protein ; ENCODES a protein that exhibits G-protein coupled receptor activity (inferred) AND INVOLVED IN G-protein coupled receptor signaling pathway (inferred) AND FOUND IN integral component of membrane (inferred) AND plasma membrane (inferred); ENCODES a protein that exhi…	chr1	coding
TC0100000678.rn.2	1.58574	1.5105	1.05354		LOC100911044	vomeronasal type-2 receptor 26-like	mRNARGD6495374_1; ENSRNOT00000075013	Rat Genome Database; ENSEMBL	vomeronasal type-2 receptor 26-like; vomeronasal type-2 receptor 26-like [gene_biotype:protein_coding transcript_biotype:protein_coding]	chr1	ncrna
TC0100000679.rn.2	2.04581	2.18543	-1.10162	494299	Vom1r110	vomeronasal 1 receptor 110	NM_001008953; ENSRNOT00000043310; mRNARGD2687149_1; V1re19.aSep08-unspliced	RefSeq; ENSEMBL; Rat Genome Database; Ace View	Rattus norvegicus vomeronasal 1 receptor 110 (Vom1r110), mRNA.; vomeronasal 1 receptor 110 (Vom1r110), mRNA ; ENCODES a protein that exhibits pheromone receptor activity (inferred) AND INVOLVED IN G-protein coupled receptor signaling pathway (inferred) AND FOUND IN integral component of membrane (inferred) AND INTERACTS WITH arsenite(3-) (ortholog) AND benzo[a]pyrene (ortholog) AND cadmium dichlo…	chr1	coding
TC0100000680.rn.2	1.55251	1.95583	-1.32255	494308	Vom1r28	vomeronasal 1 receptor 28	NM_001008966; ENSRNOT00000051034; mRNARGD2672536_1; V1re16.aSep08-unspliced	RefSeq; ENSEMBL; Rat Genome Database; Ace View	Rattus norvegicus vomeronasal 1 receptor 28 (Vom1r28), mRNA.; vomeronasal 1 receptor 28 (Vom1r28), mRNA ; ENCODES a protein that exhibits pheromone receptor activity (inferred) AND INVOLVED IN G-protein coupled receptor signaling pathway (inferred) AND FOUND IN integral component of membrane (inferred) AND INTERACTS WITH arsenite(3-) (ortholog) AND benzo[a]pyrene (ortholog); vomeronasal 1 recepto…	chr1	coding
TC0100000681.rn.2	2.52662	2.82841	-1.23267	494292	Vom1r29	vomeronasal 1 receptor 29	NM_001008946; ENSRNOT00000074495; mRNARGD2687168_1; V1re10.aSep08-unspliced	RefSeq; ENSEMBL; Rat Genome Database; Ace View	Rattus norvegicus vomeronasal 1 receptor 29 (Vom1r29), mRNA.; vomeronasal 1 receptor 29 (Vom1r29), mRNA ; ENCODES a protein that exhibits pheromone receptor activity (inferred) AND INVOLVED IN G-protein coupled receptor signaling pathway (inferred) AND FOUND IN integral component of membrane (inferred) AND INTERACTS WITH arsenite(3-) (ortholog) AND benzo[a]pyrene (ortholog) AND cadmium dichloride…	chr1	coding
TC0100000682.rn.2	1.74424	1.69124	1.03743	494228	Vom1r109	vomeronasal 1 receptor 109	NM_001009509; ENSRNOT00000074949; mRNARGD2687393_1; V1re17.aSep08-unspliced	RefSeq; ENSEMBL; Rat Genome Database; Ace View	Rattus norvegicus vomeronasal 1 receptor 109 (Vom1r109), mRNA.; vomeronasal 1 receptor 109 (Vom1r109), mRNA ; ENCODES a protein that exhibits pheromone receptor activity (inferred) AND INVOLVED IN G-protein coupled receptor signaling pathway (inferred) AND FOUND IN integral component of membrane (inferred) AND INTERACTS WITH arsenite(3-) (ortholog) AND benzo[a]pyrene (ortholog) AND cadmium dichlo…	chr1	coding
TC0100000684.rn.2	2.33367	1.9615	1.2943	494230	Vom1r30	vomeronasal 1 receptor 30	NM_001009511; ENSRNOT00000032784; mRNARGD2687387_1; V1rl1.aSep08-unspliced	RefSeq; ENSEMBL; Rat Genome Database; Ace View	Rattus norvegicus vomeronasal 1 receptor 30 (Vom1r30), mRNA.; vomeronasal 1 receptor 30 (Vom1r30), mRNA ; ENCODES a protein that exhibits pheromone receptor activity (inferred) AND INVOLVED IN G-protein coupled receptor signaling pathway (inferred) AND FOUND IN integral component of membrane (inferred) AND INTERACTS WITH arsenite(3-) (ortholog) AND benzo[a]pyrene (ortholog) AND cadmium dichloride…	chr1	coding
TC0100000693.rn.2	2.89813	3.26576	-1.29024	65146	Pirb	paired Ig-like receptor B	NM_031713; ENSRNOT00000015054; mRNARGD2492572_1; Pirb.aSep08; Pirb.bSep08	RefSeq; ENSEMBL; Rat Genome Database; Ace View	Rattus norvegicus paired Ig-like receptor B (Pirb), mRNA.; leukocyte immunoglobulin-like receptor, subfamily B (with TM and ITIM domains), member 3 (Lilrb3), mRNA ; PARTICIPATES IN B cell receptor signaling pathway AND INTERACTS WITH 17beta-estradiol (ortholog) AND 2 3 7 8-tetrachlorodibenzodioxine (ortholog) AND 3 3' 4 4' 5-pentachlorobiphenyl (ortholog); leukocyte immunoglobulin-like receptor, …	chr1	coding
TC0100000697.rn.2	5.64136	5.30436	1.26312		LOC690938; LOC683420	similar to Protein CXorf17 homolog; hypothetical protein LOC683420	LOC690938.aSep08-unspliced; mRNARGD2653595_1	Ace View; Rat Genome Database	similar to Protein CXorf17 homolog; hypothetical protein LOC683420	chr1	ncrna
TC0100000698.rn.2	3.35623	3.31525	1.02881		Pira2; LOC100912456	Protein LOC100912456 ; INVOLVED IN B cell homeostasis (ortholog) AND B cell mediated immunity (ortholog) AND cytokine-mediated signaling pathway (ortholog) AND INTERACTS WITH C60 fullerene AND indole-3-methanol AND N-acetyl-L-cysteine	ENSRNOT00000045952; mRNARGD6487070_1; mRNARGD7507473_1; mRNARGD7507474_1; mRNARGD7507475_1; mRNARGD7507476_1; mRNARGD7507477_1; mRNARGD7507478_1; mRNARGD7507479_1; mRNARGD7507480_1; mRNARGD7507481_1	ENSEMBL; Rat Genome Database	Protein LOC100912456 ; INVOLVED IN B cell homeostasis (ortholog) AND B cell mediated immunity (ortholog) AND cytokine-mediated signaling pathway (ortholog) AND INTERACTS WITH C60 fullerene AND indole-3-methanol AND N-acetyl-L-cysteine	chr1	ncrna
TC0100000705.rn.2	8.44888	8.45111	-1.00154	308309	Mboat7	membrane bound O-acyltransferase domain containing 7	NM_001134978; BC169089; ENSRNOT00000074360; mRNARGD4136941_1; mRNARGD7567854_1; TCONS_00000255; MBOAT.0.aSep08; MBOAT.0.bSep08; MBOAT.0.cSep08-unspliced	RefSeq; GenBank; ENSEMBL; Rat Genome Database; Chalmel; Ace View	Rattus norvegicus membrane bound O-acyltransferase domain containing 7 (Mboat7), mRNA.; Rattus norvegicus leukocyte receptor cluster (LRC) member 4, mRNA (cDNA clone MGC:189503 IMAGE:5598892), complete cds.; Protein LOC100909580; RCG56817, isoform CRA_a ; FOUND IN integral component of membrane (inferred) AND INTERACTS WITH hydralazine (ortholog) AND valproic acid (ortholog) AND zinc atom (orthol…	chr1	coding
TC0100000707.rn.2	2.66533	2.2425	1.34055		LOC690955	Protein LOC688112 ; INTERACTS WITH all-trans-retinoic acid (ortholog) AND benzo[a]pyrene (ortholog) AND bilirubin (ortholog)	ENSRNOT00000059323; mRNARGD2570307_1; mRNARGD7646642_1; mRNARGD7646643_1; mRNARGD7646644_1; mRNARGD7646645_1; mRNARGD7646646_1; mRNARGD7646647_1	ENSEMBL; Rat Genome Database	Protein LOC688112 ; INTERACTS WITH all-trans-retinoic acid (ortholog) AND benzo[a]pyrene (ortholog) AND bilirubin (ortholog)	chr1	ncrna
TC0100000709.rn.2	8.46221	8.48143	-1.01341		Mboat7; Leng4; LOC100909580	membrane bound O-acyltransferase domain containing 7 (Mboat7), mRNA ; leukocyte receptor cluster (LRC) member 4, mRNA (cDNA clone MGC:189503 IMAGE:5598892), complete cds.; ENCODES a protein that exhibits lysophospholipid acyltransferase activity (ortholog) AND INVOLVED IN layer formation in cerebral cortex (ortholog) AND phosphatidylinositol metabolic process (ortholog) AND ventricular system dev…	NM_001134978_2; ENSRNOT00000017002; BC169089_2; mRNARGD6503081_1; mRNARGD7677977_1	RefSeq; ENSEMBL; GenBank; Rat Genome Database	membrane bound O-acyltransferase domain containing 7 (Mboat7), mRNA ; leukocyte receptor cluster (LRC) member 4, mRNA (cDNA clone MGC:189503 IMAGE:5598892), complete cds.; ENCODES a protein that exhibits lysophospholipid acyltransferase activity (ortholog) AND INVOLVED IN layer formation in cerebral cortex (ortholog) AND phosphatidylinositol metabolic process (ortholog) AND ventricular system dev…	chr1	ncrna
TC0100000710.rn.2	5.73462	5.70082	1.0237	292535	Leng1	leukocyte receptor cluster (LRC) member 1	NM_001106218; ENSRNOT00000017546; Leng1.aSep08; mRNARGD4122674_1; TCONS_00000258; TCONS_00000259	RefSeq; ENSEMBL; Ace View; Rat Genome Database; Chalmel	Rattus norvegicus leukocyte receptor cluster (LRC) member 1 (Leng1), mRNA.; leukocyte receptor cluster (LRC) member 1 (Leng1), mRNA ; leukocyte receptor cluster (LRC) member 1; INTERACTS WITH 2 4 6-trinitrotoluene AND 17alpha-ethynylestradiol (ortholog) AND 2 3 7 8-tetrachlorodibenzodioxine (ortholog); leukocyte receptor cluster (LRC) member 1 (Leng1), mRNA.	chr1	coding
TC0100000712.rn.2	6.93594	6.99527	-1.04199	85423	Tfpt	TCF3 (E2A) fusion partner	NM_138870; ENSRNOT00000018913; mRNARGD2580792_1; mRNARGD7638264_1; mRNARGD7638265_1; TCONS_00000262; TCONS_00011497; Tfpt.aSep08; Tfpt.bSep08; Tfpt.cSep08; Tfpt.dSep08; Tfpt.eSep08-unspliced; Tfpt.fSep08-unspliced	RefSeq; ENSEMBL; Rat Genome Database; Chalmel; Ace View	Rattus norvegicus TCF3 (E2A) fusion partner (Tfpt), mRNA.; TCF3 (E2A) fusion partner (Tfpt), mRNA ; ENCODES a protein that exhibits DNA binding AND protein heterodimerization activity AND protein kinase binding AND INVOLVED IN apoptotic process AND positive regulation of apoptotic process AND apoptotic signaling pathway (ortholog) AND FOUND IN actin filament AND cytoplasm AND nucleus AND INTERACT…	chr1	coding
TC0100000714.rn.2	5.09296	4.85885	1.17618	292537	Oscar	osteoclast associated, immunoglobulin-like receptor	NM_001184973; ENSRNOT00000037943; mRNARGD6561386_1; mRNARGD7617045_1; Oscar.aSep08	RefSeq; ENSEMBL; Rat Genome Database; Ace View	Rattus norvegicus osteoclast associated, immunoglobulin-like receptor (Oscar), mRNA.; osteoclast associated, immunoglobulin-like receptor (Oscar), mRNA ; FOUND IN extracellular vesicular exosome (ortholog) AND INTERACTS WITH copper atom (ortholog) AND copper(0) (ortholog) AND copper(2+) sulfate (ortholog); osteoclast associated, immunoglobulin-like receptor	chr1	coding
TC0100000716.rn.2	2.91066	3.67619	-1.69999		LOC100359972; Tarm1	osteoclast-associated receptor-like; T cell-interacting, activating receptor on myeloid cells 1	mRNARGD2652677_1; RGD1564272.aSep08	Rat Genome Database; Ace View	osteoclast-associated receptor-like; T cell-interacting, activating receptor on myeloid cells 1	chr1	ncrna
TC0100000717.rn.2	3.74506	3.25597	1.40356		Tarm1	Protein Tarm1 ; INTERACTS WITH trimellitic anhydride (ortholog)	ENSRNOT00000059241; mRNARGD7629561_1; mRNARGD7629562_1	ENSEMBL; Rat Genome Database	Protein Tarm1 ; INTERACTS WITH trimellitic anhydride (ortholog)	chr1	ncrna
TC0100000719.rn.2	2.02318	1.90582	1.08475		Vstm1	INTERACTS WITH 3-methylcholanthrene (ortholog)	mRNARGD2636409_1	Rat Genome Database	INTERACTS WITH 3-methylcholanthrene (ortholog)	chr1	ncrna
TC0100000722.rn.2	5.03934	4.92937	1.0792	365170	Olr1l	olfactory receptor 1-like	NM_001000538	RefSeq	Rattus norvegicus olfactory receptor 1-like (Olr1l), mRNA.	chr1	coding
TC0100000723.rn.2	5.11034	4.73117	1.30059		Olr1l	ENCODES a protein that exhibits G-protein coupled receptor activity (inferred) AND olfactory receptor activity (inferred) AND INVOLVED IN detection of chemical stimulus involved in sensory perception of smell (inferred) AND G-protein coupled receptor signaling pathway (inferred) AND FOUND IN integral component of membrane (inferred) AND plasma membrane (inferred)	mRNARGD2619072_1	Rat Genome Database	ENCODES a protein that exhibits G-protein coupled receptor activity (inferred) AND olfactory receptor activity (inferred) AND INVOLVED IN detection of chemical stimulus involved in sensory perception of smell (inferred) AND G-protein coupled receptor signaling pathway (inferred) AND FOUND IN integral component of membrane (inferred) AND plasma membrane (inferred)	chr1	ncrna
TC0100000724.rn.2	3.27886	3.25045	1.01989	405147	Olr386	olfactory receptor 386	NM_001000856; ENSRNOT00000035433; mRNARGD6615615_1	RefSeq; ENSEMBL; Rat Genome Database	Rattus norvegicus olfactory receptor 386 (Olr386), mRNA.; olfactory receptor 386 (Olr386), mRNA ; ENCODES a protein that exhibits olfactory receptor activity (inferred) AND INVOLVED IN detection of chemical stimulus involved in sensory perception of smell (inferred) AND G-protein coupled receptor signaling pathway (inferred) AND FOUND IN integral component of membrane (inferred) AND INTERACTS WIT…	chr1	coding
TC0100000725.rn.2	3.09371	2.04923	2.06261	292541	Nlrp12	NLR family, pyrin domain containing 12	NM_001169142; ENSRNOT00000043650; mRNARGD4122666_1; mRNARGD7530326_1; Nalp12.aSep08-unspliced	RefSeq; ENSEMBL; Rat Genome Database; Ace View	Rattus norvegicus NLR family, pyrin domain containing 12 (Nlrp12), mRNA.; NLR family, pyrin domain containing 12 (Nlrp12), mRNA ; ENCODES a protein that exhibits ATP binding (inferred) AND INVOLVED IN cellular response to cytokine stimulus (ortholog) AND dendritic cell migration (ortholog) AND negative regulation of cytokine secretion (ortholog) AND ASSOCIATED WITH Familial Cold Autoinflammatory …	chr1	coding
TC0100000727.rn.2	2.71601	2.4277	1.2212	292543	LOC292543; AU018091	similar to solute carrier family 7 (cationic amino acid transporter, y+ system), member 3; expressed sequence AU018091 ; ENCODES a protein that exhibits amino acid transmembrane transporter activity (inferred) AND INVOLVED IN amino acid transmembrane transport (inferred) AND FOUND IN integral component of membrane (inferred) AND INTERACTS WITH hydroquinone O-beta-D-glucopyranoside (ortholog)	NM_001025639; ENSRNOT00000059193; BC098062; mRNARGD2501960_1; mRNARGD7706576_1	RefSeq; ENSEMBL; GenBank; Rat Genome Database	Rattus norvegicus similar to solute carrier family 7 (cationic amino acid transporter, y+ system), member 3 (LOC292543), mRNA.; expressed sequence AU018091 ; Rattus norvegicus similar to solute carrier family 7 (cationic amino acid transporter, y+ system), member 3, mRNA (cDNA clone MGC:116223 IMAGE:7458331), complete cds.; ENCODES a protein that exhibits amino acid transmembrane transporter acti…	chr1	coding
TC0100000729.rn.2	1.49687	1.57787	-1.05775	690566; 690593	Vom2r12; Vom2r13	vomeronasal 2 receptor, 12; vomeronasal 2 receptor, 13	NM_001099488; NM_001099489; ENSRNOT00000073354; mRNARGD4130290_1; mRNARGD4130307_1; Vom2r13.aSep08	RefSeq; ENSEMBL; Rat Genome Database; Ace View	Rattus norvegicus vomeronasal 2 receptor, 12 (Vom2r12), mRNA.; Rattus norvegicus vomeronasal 2 receptor, 13 (Vom2r13), mRNA.; vomeronasal 2 receptor, 13 (Vom2r13), mRNA ; ENCODES a protein that exhibits G-protein coupled receptor activity (inferred) AND INVOLVED IN G-protein coupled receptor signaling pathway (inferred) AND FOUND IN integral component of membrane (inferred) AND plasma membrane (i…	chr1	coding
TC0100000731.rn.2	1.80106	1.80223	-1.00081	682526	LOC682526	similar to putative pheromone receptor (Go-VN4)	ENSRNOT00000029893; mRNARGD6716429_1	ENSEMBL; Rat Genome Database	Protein LOC682526 [gene_biotype:protein_coding transcript_biotype:protein_coding]; similar to putative pheromone receptor (Go-VN4)	chr1	coding
TC0100000732.rn.2	1.53512	1.70185	-1.12251	690729	Vom2r19	vomeronasal 2 receptor, 19	NM_001099492; ENSRNOT00000046796; mRNARGD4128454_1; Vom2r19.aSep08	RefSeq; ENSEMBL; Rat Genome Database; Ace View	Rattus norvegicus vomeronasal 2 receptor, 19 (Vom2r19), mRNA.; vomeronasal 2 receptor, 19 [gene_biotype:protein_coding transcript_biotype:protein_coding]; ENCODES a protein that exhibits G-protein coupled receptor activity (inferred) AND INVOLVED IN G-protein coupled receptor signaling pathway (inferred) AND FOUND IN integral component of membrane (inferred) AND plasma membrane (inferred); vomero…	chr1	coding
TC0100000733.rn.2	4.17849	4.36173	-1.13543	361508	Mzf1	myeloid zinc finger 1	NM_001108470; ENSRNOT00000058563; mRNARGD4130649_1; mRNARGD7643185_1; Mzf1.aSep08; Mzf1.bSep08-unspliced; Mzf1.cSep08; Mzf1.dSep08; Mzf1.eSep08	RefSeq; ENSEMBL; Rat Genome Database; Ace View	Rattus norvegicus myeloid zinc finger 1 (Mzf1), mRNA.; myeloid zinc finger 1 [gene_biotype:protein_coding transcript_biotype:protein_coding]; ENCODES a protein that exhibits protein homodimerization activity (ortholog) AND RNA polymerase II core promoter proximal region sequence-specific DNA binding (ortholog) AND RNA polymerase II core promoter proximal region sequence-specific DNA binding trans…	chr1	coding
TC0100000734.rn.2	7.17372	7.05492	1.08583	361509; 365191	Ube2m; Chmp2a	ubiquitin-conjugating enzyme E2M; charged multivesicular body protein 2A	NM_001108471; NM_001108906; ENSRNOT00000030931; ENSRNOT00000031007; BC167093; Chmp2a.aSep08; Chmp2a.bSep08; Chmp2a.cSep08; Chmp2a.dSep08; Chmp2a.eSep08-unspliced; mRNARGD4129553_1; mRNARGD4130644_1; mRNARGD7750218_1; mRNARGD7750219_1; TCONS_00000309; TCONS_00000310; TCONS_00000311; TCONS_00008716; TCONS_00008718; Ube2m.aSep08; Ube2m.bSep08	RefSeq; ENSEMBL; GenBank; Ace View; Rat Genome Database; Chalmel	Rattus norvegicus ubiquitin-conjugating enzyme E2M (Ube2m), mRNA.; Rattus norvegicus charged multivesicular body protein 2A (Chmp2a), mRNA.; charged multivesicular body protein 2A [gene_biotype:protein_coding transcript_biotype:protein_coding]; ubiquitin-conjugating enzyme E2M [gene_biotype:protein_coding transcript_biotype:protein_coding]; Rattus norvegicus chromatin modifying protein 2A, mRNA (…	chr1	coding
TC0100000736.rn.2	5.59015	5.50797	1.05862	308366	Zbtb45	zinc finger and BTB domain containing 45	NM_001107478; ENSRNOT00000038860; mRNARGD4136908_1; mRNARGD7698457_1; mRNARGD7698458_1; Zbtb45.aSep08; Zbtb45.bSep08	RefSeq; ENSEMBL; Rat Genome Database; Ace View	Rattus norvegicus zinc finger and BTB domain containing 45 (Zbtb45), mRNA.; zinc finger and BTB domain containing 45 [gene_biotype:protein_coding transcript_biotype:protein_coding]; ENCODES a protein that exhibits metal ion binding (inferred) AND nucleic acid binding (inferred) AND FOUND IN nucleus (inferred) AND INTERACTS WITH aflatoxin B1 AND 17beta-estradiol (ortholog) AND 2 3 7 8-tetrachlorod…	chr1	coding
TC0100000737.rn.2	3.29384	2.87487	1.33697	79111	Slc27a5	solute carrier family 27 (fatty acid transporter), member 5	NM_024143; ENSRNOT00000026575; BC091147; mRNARGD2491657_1; Slc27a5.aSep08; TCONS_00008721	RefSeq; ENSEMBL; GenBank; Rat Genome Database; Ace View; Chalmel	Rattus norvegicus solute carrier family 27 (fatty acid transporter), member 5 (Slc27a5), mRNA.; solute carrier family 27 (fatty acid transporter), member 5 [gene_biotype:protein_coding transcript_biotype:protein_coding]; Rattus norvegicus solute carrier family 27 (fatty acid transporter), member 5, mRNA (cDNA clone MGC:108681 IMAGE:7370589), complete cds.; ENCODES a protein that exhibits cholate-…	chr1	coding
TC0100000746.rn.2	4.66948	4.59068	1.05614	308361	Zfp329	zinc finger protein 329	NM_001107477; ENSRNOT00000026204; mRNARGD4136923_1; mRNARGD7575914_1; mRNARGD7575915_1; TCONS_00009784; Zfp329andVom2r-ps60.aSep08; Zfp329andVom2r-ps60.bSep08	RefSeq; ENSEMBL; Rat Genome Database; Chalmel; Ace View	Rattus norvegicus zinc finger protein 329 (Zfp329), mRNA.; zinc finger protein 329 [gene_biotype:protein_coding transcript_biotype:protein_coding]; ENCODES a protein that exhibits metal ion binding (inferred) AND nucleic acid binding (inferred) AND INTERACTS WITH chloroprene AND furan AND aflatoxin B1 (ortholog); Chalmel, et. al. AceView Annotation Zfp329andVom2r-ps60.aSep08; vomeronasal 2 recept…	chr1	coding
TC0100000748.rn.2	3.29988	2.93239	1.2901		Zscan18	zinc finger and SCAN domain containing 18 [Source:RGD Symbol;Acc:1560671]; ENCODES a protein that exhibits metal ion binding (inferred) AND nucleic acid binding (inferred) AND INTERACTS WITH 1 3-dinitrobenzene AND 2 4-dinitrotoluene AND 2 6-dinitrotoluene; zinc finger and SCAN domain containing 18	ENSRNOT00000036880; mRNARGD7708515_1; mRNARGD7708516_1; mRNARGD7708517_1; mRNARGD7708518_1; RGD1560671.aSep08-unspliced	ENSEMBL; Rat Genome Database; Ace View	zinc finger and SCAN domain containing 18 [gene_biotype:protein_coding transcript_biotype:protein_coding]; ENCODES a protein that exhibits metal ion binding (inferred) AND nucleic acid binding (inferred) AND INTERACTS WITH 1 3-dinitrobenzene AND 2 4-dinitrotoluene AND 2 6-dinitrotoluene; zinc finger and SCAN domain containing 18	chr1	ncrna
TC0100000749.rn.2	1.73098	1.95855	-1.17086	502301; 691767	Vom2r36; Vom2r34	vomeronasal 2 receptor, 36; vomeronasal 2 receptor, 34	NM_001099483; NM_001099657; mRNARGD4120063_1; mRNARGD4120063_2; mRNARGD4123560_1; ENSRNOT00000068611	RefSeq; Rat Genome Database; ENSEMBL	Rattus norvegicus vomeronasal 2 receptor, 36 (Vom2r36), mRNA.; Rattus norvegicus vomeronasal 2 receptor, 34 (Vom2r34), mRNA.; ENCODES a protein that exhibits G-protein coupled receptor activity (inferred) AND INVOLVED IN G-protein coupled receptor signaling pathway (inferred) AND FOUND IN integral component of membrane (inferred) AND plasma membrane (inferred); vomeronasal 2 receptor 36; vomerona…	chr1	coding
TC0100000750.rn.2	3.54846	3.42472	1.08956	691763	Vom2r33	vomeronasal 2 receptor, 33	NM_001099497; ENSRNOT00000073461; mRNARGD4120066_1; Vom2r33.aSep08	RefSeq; ENSEMBL; Rat Genome Database; Ace View	Rattus norvegicus vomeronasal 2 receptor, 33 (Vom2r33), mRNA.; vomeronasal 2 receptor, 33 [gene_biotype:protein_coding transcript_biotype:protein_coding]; ENCODES a protein that exhibits G-protein coupled receptor activity (inferred) AND INVOLVED IN G-protein coupled receptor signaling pathway (inferred) AND FOUND IN integral component of membrane (inferred) AND plasma membrane (inferred); vomero…	chr1	coding
TC0100000751.rn.2	2.31419	2.22916	1.06071	292615	Vom2r35	vomeronasal 2 receptor, 35	NM_001099473; mRNARGD4121852_1; Vom2r35.aSep08; ENSRNOT00000042276; ENSRNOT00000052029	RefSeq; Rat Genome Database; Ace View; ENSEMBL	Rattus norvegicus vomeronasal 2 receptor, 35 (Vom2r35), mRNA.; ENCODES a protein that exhibits G-protein coupled receptor activity (inferred) AND INVOLVED IN G-protein coupled receptor signaling pathway (inferred) AND FOUND IN integral component of membrane (inferred) AND plasma membrane (inferred); vomeronasal 2 receptor, 35; vomeronasal 2 receptor, 35 [gene_biotype:protein_coding transcript_bio…	chr1	coding
TC0100000752.rn.2	2.77534	2.40359	1.29392		LOC102555800	vomeronasal type-2 receptor 26-like	mRNARGD7660386_1	Rat Genome Database	vomeronasal type-2 receptor 26-like	chr1	ncrna
TC0100000755.rn.2	1.8766	1.93528	-1.04151	292607; 365190	Vom1r53; Vom1r54	vomeronasal 1 receptor 53; vomeronasal 1 receptor 54	NM_001008934; NM_001008963; mRNARGD2619012_1; ENSRNOT00000072667	RefSeq; Rat Genome Database; ENSEMBL	Rattus norvegicus vomeronasal 1 receptor 53 (Vom1r53), mRNA.; Rattus norvegicus vomeronasal 1 receptor 54 (Vom1r54), mRNA.; vomeronasal 1 receptor 54; ensembl:known chromosome:Rnor_6.0:1:66388887:66389811:1 gene:ENSRNOG00000046802 gene_biotype:pseudogene transcript_biotype:pseudogene	chr1	coding
TC0100000756.rn.2	2.02939	1.96465	1.0459		Vom1r53	vomeronasal 1 receptor 53 (Vom1r53), mRNA ; vomeronasal 1 receptor 53 [Source:RGD Symbol;Acc:1359524]; ENCODES a protein that exhibits pheromone receptor activity (inferred) AND INVOLVED IN G-protein coupled receptor signaling pathway (inferred) AND FOUND IN integral component of membrane (inferred); vomeronasal 1 receptor 53	NM_001008934_2; ENSRNOT00000038977; mRNARGD2489699_1; V1rm3.aSep08-unspliced	RefSeq; ENSEMBL; Rat Genome Database; Ace View	vomeronasal 1 receptor 53 (Vom1r53), mRNA ; vomeronasal 1 receptor 53 [gene_biotype:protein_coding transcript_biotype:protein_coding]; ENCODES a protein that exhibits pheromone receptor activity (inferred) AND INVOLVED IN G-protein coupled receptor signaling pathway (inferred) AND FOUND IN integral component of membrane (inferred); vomeronasal 1 receptor 53	chr1	ncrna
TC0100000757.rn.2	1.49468	1.7003	-1.15318		Vom1r56	ENCODES a protein that exhibits pheromone receptor activity (inferred) AND INVOLVED IN G-protein coupled receptor signaling pathway (inferred) AND FOUND IN integral component of membrane (inferred)	mRNARGD2687211_1; ENSRNOT00000040738	Rat Genome Database; ENSEMBL	ENCODES a protein that exhibits pheromone receptor activity (inferred) AND INVOLVED IN G-protein coupled receptor signaling pathway (inferred) AND FOUND IN integral component of membrane (inferred); vomeronasal 1 receptor 56 [gene_biotype:protein_coding transcript_biotype:protein_coding]	chr1	ncrna
TC0100000760.rn.2	4.13592	4.21864	-1.05901		Zfp551	zinc finger protein 551 [Source:RGD Symbol;Acc:1592780]; ENCODES a protein that exhibits metal ion binding (inferred) AND nucleic acid binding (inferred) AND INVOLVED IN regulation of transcription DNA-templated (inferred) AND FOUND IN intracellular (inferred) AND INTERACTS WITH (-)-epigallocatechin 3-gallate (ortholog) AND 2 3 7 8-tetrachlorodibenzodioxine (ortholog) AND all-trans-retinoic acid …	ENSRNOT00000074063; mRNARGD6718155_1	ENSEMBL; Rat Genome Database	zinc finger protein 551 [gene_biotype:protein_coding transcript_biotype:protein_coding]; ENCODES a protein that exhibits metal ion binding (inferred) AND nucleic acid binding (inferred) AND INVOLVED IN regulation of transcription DNA-templated (inferred) AND FOUND IN intracellular (inferred) AND INTERACTS WITH (-)-epigallocatechin 3-gallate (ortholog) AND 2 3 7 8-tetrachlorodibenzodioxine (orthol…	chr1	ncrna
TC0100000762.rn.2	1.54365	1.59117	-1.03348	494269; 494279	Vom1r49; Vom1r48	vomeronasal 1 receptor 49; vomeronasal 1 receptor 48	NM_001008920; NM_001008931; ENSRNOT00000045994; mRNARGD2687234_1	RefSeq; ENSEMBL; Rat Genome Database	Rattus norvegicus vomeronasal 1 receptor 49 (Vom1r49), mRNA.; Rattus norvegicus vomeronasal 1 receptor 48 (Vom1r48), mRNA.; vomeronasal 1 receptor 48 [gene_biotype:protein_coding transcript_biotype:protein_coding]; ENCODES a protein that exhibits pheromone receptor activity (inferred) AND INVOLVED IN G-protein coupled receptor signaling pathway (inferred) AND FOUND IN integral component of membra…	chr1	coding
TC0100000763.rn.2	9.757	9.89514	-1.10048		RGD1564617	ENCODES a protein that exhibits structural constituent of ribosome (inferred) AND INVOLVED IN translation (inferred) AND FOUND IN ribosome (inferred) AND INTERACTS WITH 17beta-estradiol (ortholog) AND cobalt dichloride (ortholog) AND disodium selenite (ortholog)	mRNARGD2746051_1; ENSRNOT00000043603	Rat Genome Database; ENSEMBL	ENCODES a protein that exhibits structural constituent of ribosome (inferred) AND INVOLVED IN translation (inferred) AND FOUND IN ribosome (inferred) AND INTERACTS WITH 17beta-estradiol (ortholog) AND cobalt dichloride (ortholog) AND disodium selenite (ortholog); 60S ribosomal protein L36a-like [gene_biotype:protein_coding transcript_biotype:protein_coding]	chr1	ncrna
TC0100000764.rn.2	1.90168	1.77278	1.09346		Vom1r48	ENCODES a protein that exhibits pheromone receptor activity (inferred) AND INVOLVED IN G-protein coupled receptor signaling pathway (inferred) AND FOUND IN integral component of membrane (inferred) AND INTERACTS WITH lead diacetate AND arsenite(3-) (ortholog) AND benzo[a]pyrene (ortholog)	mRNARGD2687205_1	Rat Genome Database	ENCODES a protein that exhibits pheromone receptor activity (inferred) AND INVOLVED IN G-protein coupled receptor signaling pathway (inferred) AND FOUND IN integral component of membrane (inferred) AND INTERACTS WITH lead diacetate AND arsenite(3-) (ortholog) AND benzo[a]pyrene (ortholog)	chr1	ncrna
TC0100000766.rn.2	1.67658	1.3402	1.26259	494266	Vom1r47	vomeronasal 1 receptor 47	NM_001008916; ENSRNOT00000051024; mRNARGD2687243_1; V1rg9.aSep08-unspliced	RefSeq; ENSEMBL; Rat Genome Database; Ace View	Rattus norvegicus vomeronasal 1 receptor 47 (Vom1r47), mRNA.; vomeronasal 1 receptor 47 [gene_biotype:protein_coding transcript_biotype:protein_coding]; ENCODES a protein that exhibits pheromone receptor activity (inferred) AND INVOLVED IN G-protein coupled receptor signaling pathway (inferred) AND FOUND IN integral component of membrane (inferred) AND INTERACTS WITH arsenite(3-) (ortholog) AND b…	chr1	coding
TC0100000770.rn.2	3.51626	3.36022	1.11423		LOC100362054	mCG114696-like [Source:RGD Symbol;Acc:2318927]; ENCODES a protein that exhibits metal ion binding (inferred) AND nucleic acid binding (inferred) AND sequence-specific DNA binding transcription factor activity (inferred) AND INVOLVED IN regulation of transcription DNA-templated (inferred) AND transcription DNA-templated (inferred) AND FOUND IN nucleus (inferred) AND INTERACTS WITH 5-aza-2'-deoxycy…	ENSRNOT00000045266; mRNARGD6578524_1; mRNARGD7720448_1	ENSEMBL; Rat Genome Database	mCG114696-like [gene_biotype:protein_coding transcript_biotype:protein_coding]; ENCODES a protein that exhibits metal ion binding (inferred) AND nucleic acid binding (inferred) AND sequence-specific DNA binding transcription factor activity (inferred) AND INVOLVED IN regulation of transcription DNA-templated (inferred) AND transcription DNA-templated (inferred) AND FOUND IN nucleus (inferred) AND…	chr1	ncrna
TC0100000772.rn.2	2.1839	2.10258	1.05798		Vom2r78	INTERACTS WITH ammonium chloride	mRNARGD4110909_1	Rat Genome Database	INTERACTS WITH ammonium chloride	chr1	ncrna
TC0100000773.rn.2	1.70094	1.66002	1.02877	494256	Vom1r40	vomeronasal 1 receptor 40	NM_001008904; mRNARGD2687270_1; mRNARGD6497760_1; ENSRNOT00000046111	RefSeq; Rat Genome Database; ENSEMBL	Rattus norvegicus vomeronasal 1 receptor 40 (Vom1r40), mRNA.; ENCODES a protein that exhibits pheromone receptor activity (inferred) AND INVOLVED IN G-protein coupled receptor signaling pathway (inferred) AND FOUND IN integral component of membrane (inferred) AND INTERACTS WITH arsenite(3-) (ortholog) AND benzo[a]pyrene (ortholog) AND cadmium dichloride (ortholog); vomeronasal 1 receptor 49 [gene…	chr1	coding
TC0100000774.rn.2	2.04533	2.10729	-1.04388	494261	Vom1r41	vomeronasal 1 receptor 41	NM_001008909; ENSRNOT00000049350; mRNARGD2687258_1; V1rg5.aSep08-unspliced	RefSeq; ENSEMBL; Rat Genome Database; Ace View	Rattus norvegicus vomeronasal 1 receptor 41 (Vom1r41), mRNA.; vomeronasal 1 receptor 41 [gene_biotype:protein_coding transcript_biotype:protein_coding]; ENCODES a protein that exhibits pheromone receptor activity (inferred) AND INVOLVED IN G-protein coupled receptor signaling pathway (inferred) AND FOUND IN integral component of membrane (inferred) AND INTERACTS WITH arsenite(3-) (ortholog) AND b…	chr1	coding
TC0100000775.rn.2	1.70094	1.66002	1.02877	102551504	Vom1r40; LOC102551504	vomeronasal 1 receptor 40 (Vom1r40), mRNA ; vomeronasal type-1 receptor 4-like; vomeronasal 1 receptor 40	NM_001008904_2; ENSRNOT00000052217; mRNARGD7677186_1; V1rg1.aSep08-unspliced	RefSeq; ENSEMBL; Rat Genome Database; Ace View	vomeronasal 1 receptor 40 (Vom1r40), mRNA ; vomeronasal type-1 receptor 4-like [gene_biotype:protein_coding transcript_biotype:protein_coding]; vomeronasal type-1 receptor 4-like; vomeronasal 1 receptor 40	chr1	coding
TC0100000777.rn.2	1.55251	1.95583	-1.32255		Vom1r28; LOC100911000	vomeronasal 1 receptor 28 (Vom1r28), mRNA ; ENCODES a protein that exhibits pheromone receptor activity (inferred) AND INVOLVED IN G-protein coupled receptor signaling pathway (inferred) AND FOUND IN integral component of membrane (inferred) AND INTERACTS WITH arsenite(3-) (ortholog) AND benzo[a]pyrene (ortholog) AND cadmium dichloride (ortholog)	NM_001008966_2; mRNARGD6495766_1; ENSRNOT00000044950	RefSeq; Rat Genome Database; ENSEMBL	vomeronasal 1 receptor 28 (Vom1r28), mRNA ; ENCODES a protein that exhibits pheromone receptor activity (inferred) AND INVOLVED IN G-protein coupled receptor signaling pathway (inferred) AND FOUND IN integral component of membrane (inferred) AND INTERACTS WITH arsenite(3-) (ortholog) AND benzo[a]pyrene (ortholog) AND cadmium dichloride (ortholog); vomeronasal 1 receptor 28 [gene_biotype:protein_c…	chr1	ncrna
TC0100000778.rn.2	2.52662	2.82841	-1.23267	494292	Vom1r29	vomeronasal 1 receptor 29	ENSRNOT00000075596; NM_001008946_2; mRNARGD6495388_1; mRNARGD7602884_1	ENSEMBL; RefSeq; Rat Genome Database	vomeronasal 1 receptor 29 [gene_biotype:protein_coding transcript_biotype:protein_coding]; vomeronasal 1 receptor 29 (Vom1r29), mRNA ; ENCODES a protein that exhibits pheromone receptor activity (inferred) AND INVOLVED IN G-protein coupled receptor signaling pathway (inferred) AND FOUND IN integral component of membrane (inferred); ENCODES a protein that exhibits pheromone receptor activity (infe…	chr1	coding
TC0100000779.rn.2	1.74424	1.69124	1.03743	100911184	Vom1r109; LOC100911184	vomeronasal 1 receptor 109 (Vom1r109), mRNA ; vomeronasal type-1 receptor 4-like	NM_001009509_2; ENSRNOT00000070823; mRNARGD7583988_1	RefSeq; ENSEMBL; Rat Genome Database	vomeronasal 1 receptor 109 (Vom1r109), mRNA ; vomeronasal 1 receptor 109 [gene_biotype:protein_coding transcript_biotype:protein_coding]; vomeronasal type-1 receptor 4-like	chr1	coding
TC0100000780.rn.2	9.0951	8.95923	1.09875		Lnpep	Uncharacterized protein ; ENCODES a protein that exhibits aminopeptidase activity AND angiotensin receptor activity AND peptide hormone binding AND INVOLVED IN angiotensin-activated signaling pathway AND neuropeptide catabolic process AND peptide catabolic process AND PARTICIPATES IN angiotensin IV signaling pathway AND insulin responsive facilitative sugar transporter mediated glucose transport …	ENSRNOT00000059766; ENSRNOT00000074029; mRNARGD2375465_1; mRNARGD4113785_1	ENSEMBL; Rat Genome Database	Uncharacterized protein ; ENCODES a protein that exhibits aminopeptidase activity AND angiotensin receptor activity AND peptide hormone binding AND INVOLVED IN angiotensin-activated signaling pathway AND neuropeptide catabolic process AND peptide catabolic process AND PARTICIPATES IN angiotensin IV signaling pathway AND insulin responsive facilitative sugar transporter mediated glucose transport …	chr1	ncrna
TC0100000781.rn.2	4.04566	3.60299	1.35912	494297	Vom1r27	vomeronasal 1 receptor 27	NM_001008952; ENSRNOT00000072292; mRNARGD2687154_1	RefSeq; ENSEMBL; Rat Genome Database	Rattus norvegicus vomeronasal 1 receptor 27 (Vom1r27), mRNA.; vomeronasal 1 receptor 27 [gene_biotype:protein_coding transcript_biotype:protein_coding]; ENCODES a protein that exhibits pheromone receptor activity (inferred) AND INVOLVED IN G-protein coupled receptor signaling pathway (inferred) AND FOUND IN integral component of membrane (inferred) AND INTERACTS WITH thioacetamide AND arsenite(3-…	chr1	coding
TC0100000783.rn.2	2.33244	2.46062	-1.09291	494311	Vom1r63	vomeronasal 1 receptor 63	NM_001008967; ENSRNOT00000043828; mRNARGD6764474_1	RefSeq; ENSEMBL; Rat Genome Database	Rattus norvegicus vomeronasal 1 receptor 63 (Vom1r63), mRNA.; vomeronasal 1 receptor 24 [gene_biotype:protein_coding transcript_biotype:protein_coding]; ENCODES a protein that exhibits pheromone receptor activity (inferred) AND INVOLVED IN G-protein coupled receptor signaling pathway (inferred) AND FOUND IN integral component of membrane (inferred) AND INTERACTS WITH arsenite(3-) (ortholog) AND b…	chr1	coding
TC0100000791.rn.2	2.22156	2.01306	1.15548	292547	Vom2r28	vomeronasal 2 receptor, 28	NM_001099472; ENSRNOT00000038169; mRNARGD4122644_1	RefSeq; ENSEMBL; Rat Genome Database	Rattus norvegicus vomeronasal 2 receptor, 28 (Vom2r28), mRNA.; vomeronasal 2 receptor, 28 [gene_biotype:protein_coding transcript_biotype:protein_coding]; ENCODES a protein that exhibits G-protein coupled receptor activity (inferred) AND INVOLVED IN G-protein coupled receptor signaling pathway (inferred) AND FOUND IN integral component of membrane (inferred) AND plasma membrane (inferred)	chr1	coding
TC0100000792.rn.2	7.63584	7.52297	1.08138	292548	Zfp418	zinc finger protein 418	NM_001191620; mRNARGD6561427_1; mRNARGD7557710_1; Zfp418.aSep08; ENSRNOT00000020751	RefSeq; Rat Genome Database; Ace View; ENSEMBL	Rattus norvegicus zinc finger protein 418 (Zfp418), mRNA.; ENCODES a protein that exhibits metal ion binding (inferred) AND nucleic acid binding (inferred) AND INVOLVED IN regulation of transcription DNA-templated (inferred) AND FOUND IN intracellular (inferred) AND INTERACTS WITH benzene (ortholog) AND methyl methanesulfonate (ortholog); zinc finger protein 418; similar to zinc finger protein 41…	chr1	coding
TC0100000793.rn.2	7.10008	7.22739	-1.09225		LOC691135	similar to zinc finger protein 418; ENCODES a protein that exhibits metal ion binding (inferred) AND nucleic acid binding (inferred) AND INVOLVED IN regulation of transcription DNA-templated (inferred) AND FOUND IN intracellular (inferred) AND INTERACTS WITH (-)-epigallocatechin 3-gallate (ortholog) AND 17beta-estradiol (ortholog) AND 2 3 7 8-tetrachlorodibenzodioxine (ortholog)	LOC691135.aSep08; mRNARGD7546775_1; ENSRNOT00000073121; plarfley.aSep08-unspliced	Ace View; Rat Genome Database; ENSEMBL	similar to zinc finger protein 418; ENCODES a protein that exhibits metal ion binding (inferred) AND nucleic acid binding (inferred) AND INVOLVED IN regulation of transcription DNA-templated (inferred) AND FOUND IN intracellular (inferred) AND INTERACTS WITH (-)-epigallocatechin 3-gallate (ortholog) AND 17beta-estradiol (ortholog) AND 2 3 7 8-tetrachlorodibenzodioxine (ortholog); Uncharacterized …	chr1	ncrna
TC0100000794.rn.2	7.79454	7.79443	1.00008		Hiat1	hippocampus abundant transcript 1 [Source:RGD Symbol;Acc:1305281]	ENSRNOT00000075340; pleefley.aSep08-unspliced	ENSEMBL; Ace View	hippocampus abundant transcript 1 [gene_biotype:protein_coding transcript_biotype:protein_coding]; Unannotated AceView Transcript	chr1	ncrna
TC0100000795.rn.2	3.42859	3.25968	1.12421		Zfp773; Zfp773-ps1	zinc finger protein 773 [Source:MGI Symbol;Acc:MGI:1923623]; zinc finger protein 773, pseudogene 1	ENSRNOT00000072231; RGD1563793.aSep08-unspliced	ENSEMBL; Ace View	zinc finger protein 773 [gene_biotype:protein_coding transcript_biotype:protein_coding]; zinc finger protein 773, pseudogene 1	chr1	ncrna
TC0100000796.rn.2	4.81602	4.40164	1.33272	308320	Zfp772	zinc finger protein 772	NM_001107472; ENSRNOT00000042086; LOC308320.aSep08; LOC308320.cSep08; mRNARGD4136946_1	RefSeq; ENSEMBL; Ace View; Rat Genome Database	Rattus norvegicus zinc finger protein 772 (Zfp772), mRNA.; zinc finger protein 954 [gene_biotype:protein_coding transcript_biotype:protein_coding]; zinc finger protein 772; ENCODES a protein that exhibits metal ion binding (inferred) AND nucleic acid binding (inferred) AND FOUND IN intracellular (inferred) AND INTERACTS WITH arsenite(3-) (ortholog) AND fonofos (ortholog) AND parathion (ortholog)	chr1	coding
TC0100000797.rn.2	3.53819	3.63327	-1.06813		LOC102547412	zinc finger protein 419-like	mRNARGD7559895_1	Rat Genome Database	zinc finger protein 419-like	chr1	ncrna
TC0100000804.rn.2	9.16983	9.44452	-1.20973	103691034	Peg3	paternally expressed 3	ENSRNOT00000050180; ENSRNOT00000020095; TCONS_00004914; skorfly.aSep08; skorfly.bSep08; zf-C2H2.106.aSep08-unspliced; zf-C2H2.107.aSep08-unspliced	ENSEMBL; Chalmel; Ace View	paternally expressed 3 [gene_biotype:protein_coding transcript_biotype:protein_coding]; paternally expressed 3 ; Uncharacterized protein [Source:UniProtKB/TrEMBL;Acc:D3ZW85]; Unannotated AceView Transcript	chr1	coding
TC0100000806.rn.2	4.06719	5.12381	-2.08006	308322	Zim1	zinc finger, imprinted 1	NM_001107473; ENSRNOT00000020416; mRNARGD4136931_1; Zim1.aSep08	RefSeq; ENSEMBL; Rat Genome Database; Ace View	Rattus norvegicus zinc finger, imprinted 1 (Zim1), mRNA.; zinc finger, imprinted 1 [gene_biotype:protein_coding transcript_biotype:protein_coding]; ENCODES a protein that exhibits metal ion binding (inferred) AND nucleic acid binding (inferred) AND INVOLVED IN regulation of transcription DNA-templated (inferred) AND FOUND IN intracellular (inferred) AND INTERACTS WITH 2 3 7 8-tetrachlorodibenzodi…	chr1	coding
TC0100000810.rn.2	2.44356	3.1181	-1.59609	292559	Olr3	olfactory receptor 3	NM_001000110; ENSRNOT00000020448; mRNARGD2501906_1; Olr3.aSep08-unspliced	RefSeq; ENSEMBL; Rat Genome Database; Ace View	Rattus norvegicus olfactory receptor 3 (Olr3), mRNA.; olfactory receptor 3 [gene_biotype:protein_coding transcript_biotype:protein_coding]; ENCODES a protein that exhibits G-protein coupled receptor activity (inferred) AND olfactory receptor activity (inferred) AND INVOLVED IN detection of chemical stimulus involved in sensory perception of smell (inferred) AND G-protein coupled receptor signalin…	chr1	coding
TC0100000811.rn.2	3.26137	3.24615	1.01061	292560	Olr4	olfactory receptor 4	NM_001000111; ENSRNOT00000072272; mRNARGD2501903_1; Olr4.aSep08-unspliced	RefSeq; ENSEMBL; Rat Genome Database; Ace View	Rattus norvegicus olfactory receptor 4 (Olr4), mRNA.; olfactory receptor 4 [gene_biotype:protein_coding transcript_biotype:protein_coding]; ENCODES a protein that exhibits G-protein coupled receptor activity (inferred) AND olfactory receptor activity (inferred) AND INVOLVED IN detection of chemical stimulus involved in sensory perception of smell (inferred) AND G-protein coupled receptor signalin…	chr1	coding
TC0100000812.rn.2	2.06689	2.32667	-1.1973	292561	Olr5	olfactory receptor 5	NM_001000112; mRNARGD2501900_1	RefSeq; Rat Genome Database	Rattus norvegicus olfactory receptor 5 (Olr5), mRNA.; ENCODES a protein that exhibits olfactory receptor activity (inferred) AND INVOLVED IN detection of chemical stimulus involved in sensory perception of smell (inferred) AND G-protein coupled receptor signaling pathway (inferred) AND FOUND IN integral component of membrane (inferred)	chr1	coding
TC0100000813.rn.2	2.6553	2.49645	1.11639	365175	Olr6	olfactory receptor 6	NM_001000539; ENSRNOT00000072404; mRNARGD2619069_1; Olr6.aSep08-unspliced	RefSeq; ENSEMBL; Rat Genome Database; Ace View	Rattus norvegicus olfactory receptor 6 (Olr6), mRNA.; olfactory receptor 6 [gene_biotype:protein_coding transcript_biotype:protein_coding]; ENCODES a protein that exhibits G-protein coupled receptor activity (inferred) AND olfactory receptor activity (inferred) AND INVOLVED IN detection of chemical stimulus involved in sensory perception of smell (inferred) AND G-protein coupled receptor signalin…	chr1	coding
TC0100000815.rn.2	3.27634	2.89011	1.30697		LOC100910456	Protein LOC100910456 ; olfactory receptor 5-like	ENSRNOT00000075418; mRNARGD6498229_1	ENSEMBL; Rat Genome Database	Protein LOC100910456 ; olfactory receptor 5-like	chr1	ncrna
TC0100000818.rn.2	3.06058	3.60706	-1.46052	499068	Zfp583	zinc finger protein 583	NM_001134609; ENSRNOT00000039438; ENSRNOT00000067530; mRNARGD4122104_1; mRNARGD7720397_1; mRNARGD7720398_1; mRNARGD7720399_1; RGD1562044.aSep08; RGD1562044.bSep08; RGD1562044.cSep08-unspliced; RGD1562044.dSep08	RefSeq; ENSEMBL; Rat Genome Database; Ace View	Rattus norvegicus zinc finger protein 583 (Zfp583), mRNA.; zinc finger protein 583 [gene_biotype:protein_coding transcript_biotype:protein_coding]; ENCODES a protein that exhibits metal ion binding (inferred) AND nucleic acid binding (inferred) AND INVOLVED IN regulation of transcription DNA-templated (inferred) AND FOUND IN intracellular (inferred) AND INTERACTS WITH (-)-epigallocatechin 3-galla…	chr1	coding
TC0100000824.rn.2	4.43856	4.7764	-1.26386	365176	Zfp787	zinc finger protein 787	NM_001108904; ENSRNOT00000059069; mRNARGD4129543_1; mRNARGD7570325_1; mRNARGD7570326_1; mRNARGD7570327_1; TCONS_00000274; TCONS_00004921; Zfp787.aSep08; Zfp787.bSep08; Zfp787.cSep08	RefSeq; ENSEMBL; Rat Genome Database; Chalmel; Ace View	Rattus norvegicus zinc finger protein 787 (Zfp787), mRNA.; zinc finger protein 787 [gene_biotype:protein_coding transcript_biotype:protein_coding]; ENCODES a protein that exhibits metal ion binding (inferred) AND nucleic acid binding (inferred) AND INTERACTS WITH rotenone AND 2 3 7 8-tetrachlorodibenzodioxine (ortholog) AND benzo[a]pyrene (ortholog); Chalmel, et. al. AceView Annotation Zfp787.aSe…	chr1	coding
TC0100000825.rn.2	2.58988	2.65429	-1.04566	689060	Vom2r71	vomeronasal 2 receptor, 71	NM_001099516; ENSRNOT00000029752; ENSRNOT00000037286; ENSRNOT00000045085; mRNARGD6494653_1; mRNARGD7524028_1; mRNARGD7524029_1; mRNARGD7524030_1	RefSeq; ENSEMBL; Rat Genome Database	Rattus norvegicus vomeronasal 2 receptor, 71 (Vom2r71), mRNA.; vomeronasal 2 receptor, 71 (Vom2r71), mRNA ; vomeronasal type-2 receptor 26-like [gene_biotype:protein_coding transcript_biotype:protein_coding]; ENCODES a protein that exhibits G-protein coupled receptor activity (inferred) AND INVOLVED IN G-protein coupled receptor signaling pathway (inferred) AND FOUND IN integral component of memb…	chr1	coding
TC0100000827.rn.2	2.80973	3.01219	-1.15066		RGD1564651	similar to oocyte specific homeobox 3 [Source:RGD Symbol;Acc:1564651]; ENCODES a protein that exhibits ATP binding (inferred) AND protein serine/threonine kinase activity (inferred) AND INVOLVED IN protein phosphorylation (inferred) AND INTERACTS WITH copper(2+) sulfate (ortholog) AND pirinixic acid (ortholog); similar to oocyte specific homeobox 3	ENSRNOT00000059037; mRNARGD2501871_1; RGD1564651.aSep08	ENSEMBL; Rat Genome Database; Ace View	similar to oocyte specific homeobox 3 [gene_biotype:pseudogene transcript_biotype:pseudogene]; ENCODES a protein that exhibits ATP binding (inferred) AND protein serine/threonine kinase activity (inferred) AND INVOLVED IN protein phosphorylation (inferred) AND INTERACTS WITH copper(2+) sulfate (ortholog) AND pirinixic acid (ortholog); similar to oocyte specific homeobox 3	chr1	ncrna
TC0100000828.rn.2	2.07127	2.203	-1.0956		LOC691325	similar to oocyte specific homeobox 3	mRNARGD2517151_1	Rat Genome Database	similar to oocyte specific homeobox 3	chr1	ncrna
TC0100000829.rn.2	2.16632	2.2551	-1.06347		Obox2	ENCODES a protein that exhibits sequence-specific DNA binding (inferred) AND sequence-specific DNA binding transcription factor activity (inferred) AND INVOLVED IN regulation of transcription DNA-templated (inferred) AND FOUND IN nucleus (inferred) AND INTERACTS WITH 2-methylcholine (ortholog) AND 5-aza-2'-deoxycytidine (ortholog) AND aldehydo-D-glucose (ortholog)	mRNARGD2501861_1; mRNARGD7622713_1; ENSRNOT00000050817	Rat Genome Database; ENSEMBL	ENCODES a protein that exhibits sequence-specific DNA binding (inferred) AND sequence-specific DNA binding transcription factor activity (inferred) AND INVOLVED IN regulation of transcription DNA-templated (inferred) AND FOUND IN nucleus (inferred) AND INTERACTS WITH 2-methylcholine (ortholog) AND 5-aza-2'-deoxycytidine (ortholog) AND aldehydo-D-glucose (ortholog); oocyte specific homeobox 2 [gen…	chr1	ncrna
TC0100000831.rn.2	3.53398	2.84898	1.60771	494284	Vom1r32	vomeronasal 1 receptor 32	NM_001008937; ENSRNOT00000044754; mRNARGD2687190_1; V1rd24.aSep08-unspliced	RefSeq; ENSEMBL; Rat Genome Database; Ace View	Rattus norvegicus vomeronasal 1 receptor 32 (Vom1r32), mRNA.; vomeronasal 1 receptor 32 [gene_biotype:protein_coding transcript_biotype:protein_coding]; ENCODES a protein that exhibits pheromone receptor activity (inferred) AND INVOLVED IN G-protein coupled receptor signaling pathway (inferred) AND FOUND IN integral component of membrane (inferred); vomeronasal 1 receptor 32	chr1	coding
TC0100000834.rn.2	1.87887	2.24577	-1.28958	494272	Vom1r37	vomeronasal 1 receptor 37	NM_001008923; ENSRNOT00000058999; mRNARGD2687225_1; V1rd6.aSep08-unspliced	RefSeq; ENSEMBL; Rat Genome Database; Ace View	Rattus norvegicus vomeronasal 1 receptor 37 (Vom1r37), mRNA.; vomeronasal 1 receptor 37 [gene_biotype:protein_coding transcript_biotype:protein_coding]; ENCODES a protein that exhibits pheromone receptor activity (inferred) AND INVOLVED IN G-protein coupled receptor signaling pathway (inferred) AND FOUND IN integral component of membrane (inferred); vomeronasal 1 receptor 37	chr1	coding
TC0100000835.rn.2	2.05597	1.51535	1.4546	494307	Vom1r38	vomeronasal 1 receptor 38	NM_001008964; ENSRNOT00000058997; mRNARGD2672539_1; V1rd25.aSep08-unspliced	RefSeq; ENSEMBL; Rat Genome Database; Ace View	Rattus norvegicus vomeronasal 1 receptor 38 (Vom1r38), mRNA.; vomeronasal 1 receptor 38 [gene_biotype:protein_coding transcript_biotype:protein_coding]; ENCODES a protein that exhibits pheromone receptor activity (inferred) AND INVOLVED IN G-protein coupled receptor signaling pathway (inferred) AND FOUND IN integral component of membrane (inferred); vomeronasal 1 receptor 38	chr1	coding
TC0100000837.rn.2	6.35841	6.16021	1.14727	751812	Rasl2-9	RAS-like, family 2, locus 9; ENCODES a protein that exhibits GTP binding (inferred) AND GTPase activity (inferred) AND INVOLVED IN GTP catabolic process (inferred) AND intracellular protein transport (inferred) AND nucleocytoplasmic transport (inferred) AND PARTICIPATES IN ribosome biogenesis pathway AND RNA transport pathway AND FOUND IN nucleus (inferred) AND INTERACTS WITH 17beta-estradiol (or…	NM_001166675; ENSRNOT00000050233; mRNARGD4115163_1	RefSeq; ENSEMBL; Rat Genome Database	Rattus norvegicus RAS-like, family 2, locus 9 (Rasl2-9), mRNA.; RAS-like, family 2, locus 9 [gene_biotype:protein_coding transcript_biotype:protein_coding]; ENCODES a protein that exhibits GTP binding (inferred) AND GTPase activity (inferred) AND INVOLVED IN GTP catabolic process (inferred) AND intracellular protein transport (inferred) AND nucleocytoplasmic transport (inferred) AND PARTICIPATES …	chr1	coding
TC0100000838.rn.2	3.01409	3.85248	-1.78805	292583	Rfpl4a	ret finger protein-like 4A	NM_001106222; ENSRNOT00000021077; mRNARGD4122646_1; Rfpl4.aSep08	RefSeq; ENSEMBL; Rat Genome Database; Ace View	Rattus norvegicus ret finger protein-like 4A (Rfpl4a), mRNA.; ret finger protein-like 4A [gene_biotype:protein_coding transcript_biotype:protein_coding]; ENCODES a protein that exhibits zinc ion binding (inferred) AND FOUND IN cytoplasm (ortholog) AND nucleus (ortholog) AND INTERACTS WITH 2 3 7 8-tetrachlorodibenzodioxine (ortholog) AND all-trans-retinoic acid (ortholog) AND calcitriol (ortholog)…	chr1	coding
TC0100000842.rn.2	4.70993	4.62254	1.06245	308337	Zfp865	zinc finger protein 865	NM_001134544; ENSRNOT00000021917; mRNARGD4136918_1; RGD1565545.aSep08; TCONS_00008682	RefSeq; ENSEMBL; Rat Genome Database; Ace View; Chalmel	Rattus norvegicus zinc finger protein 865 (Zfp865), mRNA.; zinc finger protein 865 [gene_biotype:protein_coding transcript_biotype:protein_coding]; ENCODES a protein that exhibits metal ion binding (inferred) AND nucleic acid binding (inferred) AND INVOLVED IN hematopoietic progenitor cell differentiation (ortholog) AND INTERACTS WITH 2 2' 4 4' 5 5'-hexachlorobiphenyl (ortholog) AND 3 3' 4 4' 5-p…	chr1	coding
TC0100000845.rn.2	7.03731	7.1819	-1.10542	292584	Fiz1	FLT3-interacting zinc finger 1	NM_001106223; ENSRNOT00000022236; Fiz1.aSep08; Fiz1.bSep08; mRNARGD4122634_1; mRNARGD7696665_1; mRNARGD7696666_1; mRNARGD7696667_1; mRNARGD7696668_1; TCONS_00000278; TCONS_00000279; TCONS_00000280; TCONS_00008685; TCONS_00011500	RefSeq; ENSEMBL; Ace View; Rat Genome Database; Chalmel	Rattus norvegicus FLT3-interacting zinc finger 1 (Fiz1), mRNA.; FLT3-interacting zinc finger 1 [gene_biotype:protein_coding transcript_biotype:protein_coding]; FLT3-interacting zinc finger 1; ENCODES a protein that exhibits receptor tyrosine kinase binding (ortholog) AND INVOLVED IN positive regulation of protein phosphorylation (ortholog) AND FOUND IN cytoplasm (ortholog) AND nucleus (ortholog) …	chr1	coding
TC0100000846.rn.2	6.29033	5.92074	1.29199	308339	Zfp579	zinc finger protein 579	NM_001126276; ENSRNOT00000022349; BC161912; mRNARGD4136913_1; mRNARGD7537152_1; Zfp579.aSep08	RefSeq; ENSEMBL; GenBank; Rat Genome Database; Ace View	Rattus norvegicus zinc finger protein 579 (Zfp579), mRNA.; zinc finger protein 579 [gene_biotype:protein_coding transcript_biotype:protein_coding]; Rattus norvegicus zinc finger protein 579, mRNA (cDNA clone MGC:187645 IMAGE:8369301), complete cds.; ENCODES a protein that exhibits poly(A) RNA binding (ortholog) AND INTERACTS WITH 2 3 7 8-tetrachlorodibenzodioxine (ortholog) AND aflatoxin B1 (orth…	chr1	coding
TC0100000847.rn.2	3.00948	3.20163	-1.14247	691408	Sbk3	SH3 domain binding kinase family, member 3	ENSRNOT00000066307; mRNARGD2507044_1	ENSEMBL; Rat Genome Database	SH3 domain binding kinase family, member 3 [gene_biotype:protein_coding transcript_biotype:protein_coding]; ENCODES a protein that exhibits ATP binding (inferred) AND protein serine/threonine kinase activity (inferred) AND INVOLVED IN protein phosphorylation (inferred)	chr1	coding
TC0100000848.rn.2	3.75447	3.08017	1.59583	691411	Sbk2	SH3 domain binding kinase family, member 2	NM_001127539; ENSRNOT00000058956; BC161893; LOC691411.aSep08; mRNARGD4122821_1	RefSeq; ENSEMBL; GenBank; Ace View; Rat Genome Database	Rattus norvegicus SH3 domain binding kinase family, member 2 (Sbk2), mRNA.; SH3 domain binding kinase family, member 2 [gene_biotype:protein_coding transcript_biotype:protein_coding]; Rattus norvegicus similar to protein kinase Bsk146, mRNA (cDNA clone MGC:187475 IMAGE:7193319), complete cds.; SH3 domain binding kinase family, member 2; ENCODES a protein that exhibits ATP binding (inferred) AND p…	chr1	coding
TC0100000852.rn.2	3.01356	3.02997	-1.01144		LOC684792	hypothetical protein LOC684792	mRNARGD6667947_1	Rat Genome Database	hypothetical protein LOC684792	chr1	ncrna
TC0100000853.rn.2	4.39651	4.73013	-1.26017	361501	Isoc2b	isochorismatase domain containing 2b	NM_001008367; ENSRNOT00000022620; BC085336; Isoc2b.aSep08; Isoc2b.bSep08; Isoc2b.cSep08; Isoc2b.dSep08; Isoc2b.eSep08; mRNARGD2641096_1; mRNARGD7501824_1; TCONS_00000283	RefSeq; ENSEMBL; GenBank; Ace View; Rat Genome Database; Chalmel	Rattus norvegicus isochorismatase domain containing 2b (Isoc2b), mRNA.; isochorismatase domain containing 2b [gene_biotype:protein_coding transcript_biotype:protein_coding]; Rattus norvegicus isochorismatase domain containing 2b, mRNA (cDNA clone MGC:105521 IMAGE:7301753), complete cds.; isochorismatase domain containing 2b; ENCODES a protein that exhibits catalytic activity (inferred) AND INVOLV…	chr1	coding
TC0100000855.rn.2	4.55884	4.16356	1.3152	691429	Shisa7	shisa family member 7	NM_001145175; ENSRNOT00000022698; mRNARGD4122801_1; mRNARGD7498543_1; mRNARGD7498544_1; mRNARGD7498545_1; mRNARGD7498546_1; mRNARGD7498547_1; mRNARGD7498548_1; mRNARGD7498549_1; mRNARGD7498550_1; mRNARGD7498551_1; beyflor.aSep08-unspliced; boflor.aSep08-unspliced	RefSeq; ENSEMBL; Rat Genome Database; Ace View	Rattus norvegicus shisa family member 7 (Shisa7), mRNA.; shisa family member 7 [gene_biotype:protein_coding transcript_biotype:protein_coding]; INTERACTS WITH furan; Unannotated AceView Transcript	chr1	coding
TC0100000856.rn.2	7.8634	7.84638	1.01186	292588	Ube2s	ubiquitin-conjugating enzyme E2S	NM_001106224; ENSRNOT00000022977; BC169077; mRNARGD4122661_1; mRNARGD6672438_1; TCONS_00000284; TCONS_00011505; Ube2s.aSep08	RefSeq; ENSEMBL; GenBank; Rat Genome Database; Chalmel; Ace View	Rattus norvegicus ubiquitin-conjugating enzyme E2S (Ube2s), mRNA.; ubiquitin-conjugating enzyme E2S [gene_biotype:protein_coding transcript_biotype:protein_coding]; Rattus norvegicus ubiquitin-conjugating enzyme E2S, mRNA (cDNA clone MGC:189478 IMAGE:5620985), complete cds.; ENCODES a protein that exhibits ubiquitin-protein transferase activity (ortholog) AND INVOLVED IN activation of anaphase-pr…	chr1	coding
TC0100000857.rn.2	5.85951	5.95775	-1.07046		Tmem238	transmembrane protein 238 [Source:RGD Symbol;Acc:1565210]; INTERACTS WITH progesterone (ortholog); transmembrane protein 238	ENSRNOT00000023246; mRNARGD2495094_1; RGD1565210.aSep08	ENSEMBL; Rat Genome Database; Ace View	transmembrane protein 238 [gene_biotype:pseudogene transcript_biotype:pseudogene]; INTERACTS WITH progesterone (ortholog); transmembrane protein 238	chr1	ncrna
TC0100000858.rn.2	3.70294	3.46618	1.17834	171040	Il11	interleukin 11	NM_133519; ENSRNOT00000023489; Il11.aSep08; mRNARGD2386469_1; mRNARGD7519631_1; mRNARGD7519632_1; mRNARGD7519633_1; mRNARGD7519634_1; mRNARGD7519635_1; mRNARGD7519636_1; TCONS_00008691	RefSeq; ENSEMBL; Ace View; Rat Genome Database; Chalmel	Rattus norvegicus interleukin 11 (Il11), mRNA.; interleukin 11 [gene_biotype:protein_coding transcript_biotype:protein_coding]; interleukin 11; ENCODES a protein that exhibits cytokine activity (ortholog) AND growth factor activity (ortholog) AND interleukin-11 receptor binding (ortholog) AND INVOLVED IN negative regulation of hormone secretion (ortholog) AND positive regulation of cell prolifera…	chr1	coding
TC0100000859.rn.2	2.64592	2.29952	1.27139	654441; 308344	Cox6b2; Fam71e2	cytochrome c oxidase subunit VIb polypeptide 2; family with sequence similarity 71, member E2	NM_001039085; NM_001145401; ENSRNOT00000033197; ENSRNOT00000048976; ENSRNOT00000065051; mRNARGD2327903_1; mRNARGD4136893_1; RGD1310169andCox6b2.aSep08; RGD1310169andCox6b2.bSep08-unspliced; RGD1310169andCox6b2.cSep08; RGD1310169andCox6b2.dSep08; RGD1310169andCox6b2.eSep08; TCONS_00004929; TCONS_00004930; TCONS_00008693	RefSeq; ENSEMBL; Rat Genome Database; Ace View; Chalmel	Rattus norvegicus cytochrome c oxidase subunit VIb polypeptide 2 (Cox6b2), mRNA.; Rattus norvegicus family with sequence similarity 71, member E2 (Fam71e2), mRNA.; cytochrome c oxidase subunit VIb polypeptide 2 [gene_biotype:protein_coding transcript_biotype:protein_coding]; family with sequence similarity 71, member E2 [gene_biotype:protein_coding transcript_biotype:protein_coding]; ENCODES a pr…	chr1	coding
TC0100000860.rn.2	3.90824	3.86092	1.03334	308346	Tmem150b	transmembrane protein 150B	NM_001107476; ENSRNOT00000032439; mRNARGD4136898_1; mRNARGD7713982_1; RGD1306181.aSep08; RGD1306181.bSep08	RefSeq; ENSEMBL; Rat Genome Database; Ace View	Rattus norvegicus transmembrane protein 150B (Tmem150b), mRNA.; transmembrane protein 150B [gene_biotype:protein_coding transcript_biotype:protein_coding]; INTERACTS WITH furan AND potassium dichromate (ortholog); transmembrane protein 150B	chr1	coding
TC0100000865.rn.2	4.08641	3.97031	1.0838	171125	Ptprh	protein tyrosine phosphatase, receptor type, H	NM_001191945; ENSRNOT00000024492; mRNARGD6566445_1; Ptprh.cSep08; Y_phosphatase.2.aSep08	RefSeq; ENSEMBL; Rat Genome Database; Ace View	Rattus norvegicus protein tyrosine phosphatase, receptor type, H (Ptprh), mRNA.; protein tyrosine phosphatase, receptor type, H (Ptprh), mRNA ; ENCODES a protein that exhibits transmembrane receptor protein tyrosine phosphatase activity (inferred) AND INVOLVED IN peptidyl-tyrosine dephosphorylation (inferred) AND FOUND IN mitochondrion (inferred) AND nucleus (inferred) AND INTERACTS WITH 2 3 7 8-…	chr1	coding
TC0100000866.rn.2	6.10731	6.0901	1.01201	54309	Syt5	synaptotagmin V	NM_019350; ENSRNOT00000024547; mRNARGD2525472_1; mRNARGD7699930_1; mRNARGD7699931_1; Syt5.aSep08	RefSeq; ENSEMBL; Rat Genome Database; Ace View	Rattus norvegicus synaptotagmin V (Syt5), mRNA.; synaptotagmin V [gene_biotype:protein_coding transcript_biotype:protein_coding]; ENCODES a protein that exhibits calcium-dependent phospholipid binding AND clathrin binding AND syntaxin binding AND FOUND IN dense core granule (ortholog) AND neuron projection (ortholog) AND neuronal cell body (ortholog) AND INTERACTS WITH 4-amino-2 6-dinitrotoluene …	chr1	coding
TC0100000867.rn.2	5.78564	5.8721	-1.06176	100359753	Dnaaf3	dynein, axonemal, assembly factor 3	NM_001271115; ENSRNOT00000058900; mRNARGD7745173_1; TCONS_00008702; slerfly.aSep08; sleyfly.aSep08	RefSeq; ENSEMBL; Rat Genome Database; Chalmel; Ace View	Rattus norvegicus dynein, axonemal, assembly factor 3 (Dnaaf3), mRNA.; dynein, axonemal, assembly factor 3 [gene_biotype:protein_coding transcript_biotype:protein_coding]; INVOLVED IN axonemal dynein complex assembly (ortholog) AND motile cilium assembly (ortholog) AND ASSOCIATED WITH Primary ciliary dyskinesia 2 (ortholog) AND FOUND IN cytoplasm (inferred) AND INTERACTS WITH aflatoxin B1 (orthol…	chr1	coding
TC0100000868.rn.2	4.45859	4.24372	1.1606	29248	Tnni3	troponin I type 3 (cardiac)	NM_017144; ENSRNOT00000024640; mRNARGD2613257_1; mRNARGD7629208_1; Tnni3.aSep08; Tnni3.bSep08-unspliced; Tnni3.cSep08; Tnni3.dSep08; Tnni3.eSep08; Tnni3.fSep08	RefSeq; ENSEMBL; Rat Genome Database; Ace View	Rattus norvegicus troponin I type 3 (cardiac) (Tnni3), mRNA.; troponin I type 3 (cardiac) [gene_biotype:protein_coding transcript_biotype:protein_coding]; ENCODES a protein that exhibits actin binding (ortholog) AND calcium channel inhibitor activity (ortholog) AND calcium-dependent protein binding (ortholog) AND INVOLVED IN cardiac muscle contraction AND regulation of smooth muscle contraction A…	chr1	coding
TC0100000869.rn.2	2.72224	2.78451	-1.04411	171409	Tnnt1	troponin T type 1 (skeletal, slow)	NM_001277260; NM_001277261; NM_001277262; NM_134388; ENSRNOT00000034957; ENSRNOT00000058843; ENSRNOT00000073491; mRNARGD2338009_1; mRNARGD7543330_1; mRNARGD7543331_1; mRNARGD7543332_1; mRNARGD7543333_1; Tnnt1.aSep08; Tnnt1.bSep08	RefSeq; ENSEMBL; Rat Genome Database; Ace View	Rattus norvegicus troponin T type 1 (skeletal, slow) (Tnnt1), transcript variant 2, mRNA.; Rattus norvegicus troponin T type 1 (skeletal, slow) (Tnnt1), transcript variant 3, mRNA.; Rattus norvegicus troponin T type 1 (skeletal, slow) (Tnnt1), transcript variant 4, mRNA.; Rattus norvegicus troponin T type 1 (skeletal, slow) (Tnnt1), transcript variant 1, mRNA.; troponin T type 1 (skeletal, slow) …	chr1	coding
TC0100000870.rn.2	6.31666	6.1354	1.13387	499076	Ppp1r12c	protein phosphatase 1, regulatory subunit 12C	NM_001191946; Ppp1r12c.bSep08; Ppp1r12c.cSep08; Ppp1r12c.dSep08	RefSeq; Ace View	Rattus norvegicus protein phosphatase 1, regulatory subunit 12C (Ppp1r12c), mRNA.; protein phosphatase 1, regulatory subunit 12C	chr1	coding
TC0100000872.rn.2	4.71203	4.71833	-1.00438	361504	Rdh13	retinol dehydrogenase 13 (all-trans/9-cis)	NM_001108468; ENSRNOT00000031462; mRNARGD4130662_1; Rdh13.aSep08	RefSeq; ENSEMBL; Rat Genome Database; Ace View	Rattus norvegicus retinol dehydrogenase 13 (all-trans/9-cis) (Rdh13), mRNA.; retinol dehydrogenase 13 (all-trans/9-cis) [gene_biotype:protein_coding transcript_biotype:protein_coding]; ENCODES a protein that exhibits oxidoreductase activity (inferred) AND INVOLVED IN eye photoreceptor cell development (ortholog) AND response to high light intensity (ortholog) AND retina layer formation (ortholog)…	chr1	coding
TC0100000873.rn.2	4.05761	3.6547	1.32218		Gp6	glycoprotein 6 (platelet) [Source:RGD Symbol;Acc:1589130]; Protein Gp6; RCG22683, isoform CRA_a ; ENCODES a protein that exhibits collagen binding (ortholog) AND ASSOCIATED WITH Anti-Glomerular Basement Membrane Disease (ortholog) AND FOUND IN extracellular vesicular exosome (ortholog) AND integral component of plasma membrane (ortholog) AND INTERACTS WITH acetylsalicylic acid (ortholog) AND cadm…	ENSRNOT00000071927; ENSRNOT00000075537; mRNARGD6667396_1	ENSEMBL; Rat Genome Database	glycoprotein 6 (platelet) [gene_biotype:protein_coding transcript_biotype:protein_coding]; Protein Gp6; RCG22683, isoform CRA_a ; ENCODES a protein that exhibits collagen binding (ortholog) AND ASSOCIATED WITH Anti-Glomerular Basement Membrane Disease (ortholog) AND FOUND IN extracellular vesicular exosome (ortholog) AND integral component of plasma membrane (ortholog) AND INTERACTS WITH acetylsa…	chr1	ncrna
TC0100000874.rn.2	3.0595	3.43361	-1.29604		LOC365182	similar to FGD1-related F-actin-binding protein	mRNARGD6666010_1; mRNARGD7562651_1	Rat Genome Database	similar to FGD1-related F-actin-binding protein	chr1	ncrna
TC0100000876.rn.2	7.19364	7.197	-1.00233	361505	Cdc42ep5	CDC42 effector protein (Rho GTPase binding) 5	NM_001108469; ENSRNOT00000025110; Cdc42ep5.aSep08; Cdc42ep5.bSep08; Cdc42ep5.cSep08; mRNARGD4130659_1; mRNARGD7578975_1	RefSeq; ENSEMBL; Ace View; Rat Genome Database	Rattus norvegicus CDC42 effector protein (Rho GTPase binding) 5 (Cdc42ep5), mRNA.; CDC42 effector protein (Rho GTPase binding) 5 [gene_biotype:protein_coding transcript_biotype:protein_coding]; CDC42 effector protein (Rho GTPase binding) 5; ENCODES a protein that exhibits GTP-Rho binding (ortholog) AND INVOLVED IN JNK cascade (ortholog) AND positive regulation of actin filament polymerization (or…	chr1	coding
TC0100000877.rn.2	4.74535	4.99705	-1.1906	100912286	Leng9	leukocyte receptor cluster (LRC) member 9	ENSRNOT00000025138; Leng9.aSep08-unspliced; mRNARGD7565963_1; zf-CCCH.2.aSep08-unspliced	ENSEMBL; Ace View; Rat Genome Database	leukocyte receptor cluster (LRC) member 9 [gene_biotype:protein_coding transcript_biotype:protein_coding]; leukocyte receptor cluster (LRC) member 9; INTERACTS WITH 2 4-dinitrotoluene AND 2 6-dinitrotoluene AND ciguatoxin CTX1B (ortholog); Unannotated AceView Transcript	chr1	coding
TC0100000881.rn.2	1.79166	1.83942	-1.03366	574531	Lair1	leukocyte-associated immunoglobulin-like receptor 1	NM_001029928; ENSRNOT00000036413; Lair1.aSep08; mRNARGD4134615_1	RefSeq; ENSEMBL; Ace View; Rat Genome Database	Rattus norvegicus leukocyte-associated immunoglobulin-like receptor 1 (Lair1), mRNA.; leukocyte-associated immunoglobulin-like receptor 1 [gene_biotype:protein_coding transcript_biotype:protein_coding]; leukocyte-associated immunoglobulin-like receptor 1; FOUND IN extracellular vesicular exosome (ortholog) AND INTERACTS WITH (-)-demecolcine (ortholog) AND 17beta-estradiol (ortholog) AND 2 3 7 8-t…	chr1	coding
TC0100000884.rn.2	2.58358	2.43994	1.10469	691560	Vom2r29	vomeronasal 2 receptor, 29	NM_001099496; ENSRNOT00000040441; mRNARGD4121967_1	RefSeq; ENSEMBL; Rat Genome Database	Rattus norvegicus vomeronasal 2 receptor, 29 (Vom2r29), mRNA.; vomeronasal 2 receptor, 29 [gene_biotype:protein_coding transcript_biotype:protein_coding]; ENCODES a protein that exhibits G-protein coupled receptor activity (inferred) AND INVOLVED IN G-protein coupled receptor signaling pathway (inferred) AND FOUND IN integral component of membrane (inferred) AND plasma membrane (inferred)	chr1	coding
TC0100000888.rn.2	2.25308	1.6131	1.5583	289295	Vom2r30	vomeronasal 2 receptor, 30	NM_001099467; mRNARGD4120953_1; ENSRNOT00000012225	RefSeq; Rat Genome Database; ENSEMBL	Rattus norvegicus vomeronasal 2 receptor, 30 (Vom2r30), mRNA.; ENCODES a protein that exhibits G-protein coupled receptor activity (inferred) AND INVOLVED IN G-protein coupled receptor signaling pathway (inferred) AND FOUND IN integral component of membrane (inferred) AND plasma membrane (inferred) AND INTERACTS WITH ammonium chloride; Uncharacterized protein [gene_biotype:protein_coding transcri…	chr1	coding
TC0100000890.rn.2	3.14473	2.66167	1.3977	286985	Vom2r31	vomeronasal 2 receptor, 31	NM_173319; ENSRNOT00000047147; mRNARGD2335734_1; Vom2r31.aSep08	RefSeq; ENSEMBL; Rat Genome Database; Ace View	Rattus norvegicus vomeronasal 2 receptor, 31 (Vom2r31), mRNA.; vomeronasal 2 receptor, 31 [gene_biotype:protein_coding transcript_biotype:protein_coding]; ENCODES a protein that exhibits G-protein coupled receptor activity (inferred) AND INVOLVED IN G-protein coupled receptor signaling pathway (inferred) AND FOUND IN integral component of membrane (inferred) AND plasma membrane (inferred) AND INT…	chr1	coding
TC0100000891.rn.2	2.12231	2.11002	1.00856	494226	Vom1r58	vomeronasal 1 receptor 58	NM_001009507; ENSRNOT00000048444; mRNARGD2687399_1; V1rj6.aSep08-unspliced	RefSeq; ENSEMBL; Rat Genome Database; Ace View	Rattus norvegicus vomeronasal 1 receptor 58 (Vom1r58), mRNA.; vomeronasal 1 receptor 58 [gene_biotype:protein_coding transcript_biotype:protein_coding]; ENCODES a protein that exhibits pheromone receptor activity (inferred) AND INVOLVED IN G-protein coupled receptor signaling pathway (inferred) AND FOUND IN integral component of membrane (inferred); vomeronasal 1 receptor 58	chr1	coding
TC0100000892.rn.2	1.5371	1.81467	-1.21215	494290	Vom1r59	vomeronasal 1 receptor 59	NM_001008944; ENSRNOT00000047760; mRNARGD2687175_1; V1rj4.aSep08-unspliced	RefSeq; ENSEMBL; Rat Genome Database; Ace View	Rattus norvegicus vomeronasal 1 receptor 59 (Vom1r59), mRNA.; vomeronasal 1 receptor 59 [gene_biotype:protein_coding transcript_biotype:protein_coding]; ENCODES a protein that exhibits pheromone receptor activity (inferred) AND INVOLVED IN G-protein coupled receptor signaling pathway (inferred) AND FOUND IN integral component of membrane (inferred) AND INTERACTS WITH cadmium dichloride; vomeronas…	chr1	coding
TC0100000893.rn.2	1.56248	1.36943	1.14318	100312671	Vom1r60	vomeronasal 1 receptor 60; ENCODES a protein that exhibits pheromone receptor activity (inferred) AND INVOLVED IN G-protein coupled receptor signaling pathway (inferred) AND FOUND IN integral component of membrane (inferred)	NM_001167552; ENSRNOT00000050604; mRNARGD6572055_1	RefSeq; ENSEMBL; Rat Genome Database	Rattus norvegicus vomeronasal 1 receptor 60 (Vom1r60), mRNA.; vomeronasal 1 receptor, J4-like [gene_biotype:protein_coding transcript_biotype:protein_coding]; ENCODES a protein that exhibits pheromone receptor activity (inferred) AND INVOLVED IN G-protein coupled receptor signaling pathway (inferred) AND FOUND IN integral component of membrane (inferred)	chr1	coding
TC0100000895.rn.2	8.07086	8.16824	-1.06983	100911727	LOC100911727	DNA ligase 1-like; ENCODES a protein that exhibits DNA ligase activity (ortholog) AND INVOLVED IN DNA replication (ortholog) AND double-strand break repair via nonhomologous end joining (ortholog) AND response to hydrogen peroxide (ortholog) AND FOUND IN Golgi apparatus (ortholog) AND intracellular membrane-bounded organelle (ortholog) AND nucleus (ortholog) AND INTERACTS WITH 3 3' 4 4' 5-pentach…	ENSRNOT00000064178; mRNARGD6491368_1	ENSEMBL; Rat Genome Database	DNA ligase 1-like [gene_biotype:protein_coding transcript_biotype:protein_coding]; ENCODES a protein that exhibits DNA ligase activity (ortholog) AND INVOLVED IN DNA replication (ortholog) AND double-strand break repair via nonhomologous end joining (ortholog) AND response to hydrogen peroxide (ortholog) AND FOUND IN Golgi apparatus (ortholog) AND intracellular membrane-bounded organelle (ortholo…	chr1	coding
TC0100000896.rn.2	1.79105	1.81308	-1.01539	494282	Vom1r61	vomeronasal 1 receptor 61	NM_001008935; ENSRNOT00000018981; mRNARGD2687196_1; V1rj3.aSep08-unspliced	RefSeq; ENSEMBL; Rat Genome Database; Ace View	Rattus norvegicus vomeronasal 1 receptor 61 (Vom1r61), mRNA.; vomeronasal 1 receptor 61 [gene_biotype:protein_coding transcript_biotype:protein_coding]; ENCODES a protein that exhibits pheromone receptor activity (inferred) AND INVOLVED IN G-protein coupled receptor signaling pathway (inferred) AND FOUND IN integral component of membrane (inferred); vomeronasal 1 receptor 61	chr1	coding
TC0100000897.rn.2	1.54736	2.40212	-1.80845	494289	Vom1r62	vomeronasal 1 receptor 62	NM_001008943; ENSRNOT00000044964; mRNARGD2687178_1; V1rk2.aSep08-unspliced	RefSeq; ENSEMBL; Rat Genome Database; Ace View	Rattus norvegicus vomeronasal 1 receptor 62 (Vom1r62), mRNA.; vomeronasal 1 receptor 62 [gene_biotype:protein_coding transcript_biotype:protein_coding]; ENCODES a protein that exhibits pheromone receptor activity (inferred) AND INVOLVED IN G-protein coupled receptor signaling pathway (inferred) AND FOUND IN integral component of membrane (inferred); vomeronasal 1 receptor 62	chr1	coding
TC0100000898.rn.2	8.15623	8.25043	-1.06748	81513	Lig1	ligase I, DNA, ATP-dependent	NM_001024268; ENSRNOT00000019799; BC093604; Lig1.bSep08; Lig1.cSep08; mRNARGD2648240_1	RefSeq; ENSEMBL; GenBank; Ace View; Rat Genome Database	Rattus norvegicus ligase I, DNA, ATP-dependent (Lig1), mRNA.; ligase I, DNA, ATP-dependent [gene_biotype:protein_coding transcript_biotype:protein_coding]; Rattus norvegicus ligase I, DNA, ATP-dependent, mRNA (cDNA clone MGC:105416 IMAGE:7317599), complete cds.; ligase I, DNA, ATP-dependent; ENCODES a protein that exhibits DNA ligase activity AND INVOLVED IN DNA repair AND PARTICIPATES IN mismatc…	chr1	coding
TC0100000899.rn.2	2.16033	2.18097	-1.01441	691810	Pla2g4c	phospholipase A2, group IVC (cytosolic, calcium-independent)	NM_001145982	RefSeq	Rattus norvegicus phospholipase A2, group IVC (cytosolic, calcium-independent) (Pla2g4c), mRNA.	chr1	coding
TC0100000900.rn.2	2.28019	2.13667	1.1046		LOC691813; Pla2g4c	similar to phospholipase A2, group IVC (cytosolic, calcium-independent); ENCODES a protein that exhibits phospholipase activity (inferred) AND INVOLVED IN phospholipid catabolic process (inferred) AND INTERACTS WITH 17beta-estradiol (ortholog) AND atenolol (ortholog) AND cyclosporin A (ortholog)	LOC691813.aSep08; mRNARGD7679395_1; mRNARGD7679396_1; ENSRNOT00000058334	Ace View; Rat Genome Database; ENSEMBL	similar to phospholipase A2, group IVC (cytosolic, calcium-independent); ENCODES a protein that exhibits phospholipase activity (inferred) AND INVOLVED IN phospholipid catabolic process (inferred) AND INTERACTS WITH 17beta-estradiol (ortholog) AND atenolol (ortholog) AND cyclosporin A (ortholog); phospholipase A2, group IVC-like 1 [gene_biotype:protein_coding transcript_biotype:protein_coding]	chr1	ncrna
TC0100000903.rn.2	3.06149	3.10293	-1.02914	365194	Cabp5	calcium binding protein 5	NM_001108907; ENSRNOT00000020090; Cabp5.aSep08; mRNARGD4129563_1; mRNARGD7529674_1; mRNARGD7529675_1; mRNARGD7529676_1; mRNARGD7529677_1; mRNARGD7529678_1; mRNARGD7529679_1	RefSeq; ENSEMBL; Ace View; Rat Genome Database	Rattus norvegicus calcium binding protein 5 (Cabp5), mRNA.; calcium binding protein 5 [gene_biotype:protein_coding transcript_biotype:protein_coding]; calcium binding protein 5; ENCODES a protein that exhibits calcium ion binding (inferred) AND FOUND IN cytosol (ortholog) AND INTERACTS WITH bisphenol A (ortholog) AND copper(2+) sulfate (ortholog) AND pirinixic acid (ortholog)	chr1	coding
TC0100000906.rn.2	7.02611	6.88993	1.099		RGD1565590	INTERACTS WITH thioacetamide; similar to Wolf-Hirschhorn syndrome candidate 1 protein isoform 3	mRNARGD7664452_1; RGD1565590.aSep08-unspliced; ENSRNOT00000029823	Rat Genome Database; Ace View; ENSEMBL	INTERACTS WITH thioacetamide; similar to Wolf-Hirschhorn syndrome candidate 1 protein isoform 3; ensembl:novel chromosome:Rnor_6.0:1:77111595:77111879:1 gene:ENSRNOG00000022227 gene_biotype:processed_pseudogene transcript_biotype:processed_pseudogene	chr1	ncrna
TC0100000908.rn.2	4.24823	3.77001	1.39302		LOC102551565	Uncharacterized protein ; paired box protein Pax-7-like	ENSRNOT00000071316; mRNARGD7597989_1	ENSEMBL; Rat Genome Database	Uncharacterized protein ; paired box protein Pax-7-like	chr1	ncrna
TC0100000909.rn.2	1.55936	2.04037	-1.39571		Crxos1	Crx opposite strand transcript 1	mRNARGD2489634_1; mRNARGD7596187_1	Rat Genome Database	Crx opposite strand transcript 1	chr1	ncrna
TC0100000910.rn.2	9.48513	9.36659	1.08563		LOC100360843	ENCODES a protein that exhibits structural constituent of ribosome (inferred) AND INVOLVED IN translation (inferred) AND FOUND IN ribosome (inferred) AND INTERACTS WITH acetylsalicylic acid (ortholog) AND cadmium dichloride (ortholog) AND calcitriol (ortholog)	mRNARGD2516595_1	Rat Genome Database	ENCODES a protein that exhibits structural constituent of ribosome (inferred) AND INVOLVED IN translation (inferred) AND FOUND IN ribosome (inferred) AND INTERACTS WITH acetylsalicylic acid (ortholog) AND cadmium dichloride (ortholog) AND calcitriol (ortholog)	chr1	ncrna
TC0100000913.rn.2	4.20127	3.44877	1.68471		LOC102553890; Crxos1	paired box protein Pax-7-like; Crx opposite strand transcript 1	mRNARGD7574105_1; RGD1565487.aSep08; ENSRNOT00000058230	Rat Genome Database; Ace View; ENSEMBL	paired box protein Pax-7-like; Crx opposite strand transcript 1; Uncharacterized protein [gene_biotype:protein_coding transcript_biotype:protein_coding]	chr1	ncrna
TC0100000914.rn.2	9.70229	9.59108	1.08013		LOC100910073; LOC100360843	40S ribosomal protein S19-like; ENCODES a protein that exhibits structural constituent of ribosome (inferred) AND INVOLVED IN translation (inferred) AND FOUND IN ribosome (inferred) AND INTERACTS WITH acetylsalicylic acid (ortholog) AND cadmium dichloride (ortholog) AND calcitriol (ortholog)	mRNARGD6500529_1; mRNARGD7646985_1; Ribosomal_S19e.3.aSep08-unspliced	Rat Genome Database; Ace View	40S ribosomal protein S19-like; ENCODES a protein that exhibits structural constituent of ribosome (inferred) AND INVOLVED IN translation (inferred) AND FOUND IN ribosome (inferred) AND INTERACTS WITH acetylsalicylic acid (ortholog) AND cadmium dichloride (ortholog) AND calcitriol (ortholog); Unannotated AceView Transcript	chr1	ncrna
TC0100000915.rn.2	8.97368	8.947	1.01867		LOC100364427	ENCODES a protein that exhibits structural constituent of ribosome (inferred) AND INVOLVED IN translation (inferred) AND FOUND IN cytosolic small ribosomal subunit (inferred) AND INTERACTS WITH aldehydo-D-glucose (ortholog) AND bis(2-chloroethyl) sulfide (ortholog) AND D-glucose (ortholog)	ENSRNOT00000075079; mRNARGD6580087_1	ENSEMBL; Rat Genome Database	ENCODES a protein that exhibits structural constituent of ribosome (inferred) AND INVOLVED IN translation (inferred) AND FOUND IN cytosolic small ribosomal subunit (inferred) AND INTERACTS WITH aldehydo-D-glucose (ortholog) AND bis(2-chloroethyl) sulfide (ortholog) AND D-glucose (ortholog)	chr1	ncrna
TC0100000920.rn.2	4.73346	4.69746	1.02527	308108	Zfp541	zinc finger protein 541	ENSRNOT00000058241; mRNARGD6752205_1; mRNARGD7667512_1; mRNARGD7667513_1; TCONS_00008728; TCONS_00008729; Zfp541.aSep08; snafly.aSep08	ENSEMBL; Rat Genome Database; Chalmel; Ace View	zinc finger protein 541 [gene_biotype:protein_coding transcript_biotype:protein_coding]; ENCODES a protein that exhibits chromatin binding (inferred) AND DNA binding (inferred) AND metal ion binding (inferred) AND FOUND IN nucleus (ortholog) AND INTERACTS WITH aflatoxin B1 (ortholog) AND arsenite(3-) (ortholog) AND bleomycin A5 (ortholog); Uncharacterized protein [Source:UniProtKB/TrEMBL;Acc:D3Z8…	chr1	coding
TC0100000921.rn.2	8.30765	8.32005	-1.00863	140673	Napa	N-ethylmaleimide-sensitive factor attachment protein, alpha	NM_080585; ENSRNOT00000002044; BC063156; mRNARGD2709910_1; Napa.aSep08; Napa.bSep08; Napa.cSep08; Napa.dSep08; Napa.eSep08; Napa.fSep08; Napa.gSep08; TCONS_00000320; TCONS_00004957; TCONS_00011542	RefSeq; ENSEMBL; GenBank; Rat Genome Database; Ace View; Chalmel	Rattus norvegicus N-ethylmaleimide-sensitive factor attachment protein, alpha (Napa), mRNA.; N-ethylmaleimide-sensitive factor attachment protein, alpha [gene_biotype:protein_coding transcript_biotype:protein_coding]; Rattus norvegicus N-ethylmaleimide-sensitive factor attachment protein, alpha, mRNA (cDNA clone MGC:72716 IMAGE:6921187), complete cds.; ENCODES a protein that exhibits SNARE bindin…	chr1	coding
TC0100000922.rn.2	6.04629	6.27927	-1.17526	308107	Kptn	kaptin (actin binding protein)	NM_001107457; BC166768; ENSRNOT00000002043; Kptn.aSep08; Kptn.bSep08; Kptn.cSep08; Kptn.dSep08; Kptn.eSep08; Kptn.gSep08; mRNARGD4138567_1; TCONS_00000321	RefSeq; GenBank; ENSEMBL; Ace View; Rat Genome Database; Chalmel	Rattus norvegicus kaptin (actin binding protein) (Kptn), mRNA.; Rattus norvegicus kaptin (actin binding protein), mRNA (cDNA clone MGC:188540 IMAGE:7933544), complete cds.; kaptin (actin binding protein) [gene_biotype:protein_coding transcript_biotype:protein_coding]; kaptin (actin binding protein); INTERACTS WITH 17alpha-ethynylestradiol (ortholog) AND 2 3 7 8-tetrachlorodibenzodioxine (ortholog…	chr1	coding
TC0100000923.rn.2	3.48559	3.65482	-1.12446	140447	Slc8a2	solute carrier family 8 (sodium/calcium exchanger), member 2	NM_078619; ENSRNOT00000047289; mRNARGD2737038_1; Slc8a2.aSep08	RefSeq; ENSEMBL; Rat Genome Database; Ace View	Rattus norvegicus solute carrier family 8 (sodium/calcium exchanger), member 2 (Slc8a2), mRNA.; solute carrier family 8 (sodium/calcium exchanger), member 2 [gene_biotype:protein_coding transcript_biotype:protein_coding]; ENCODES a protein that exhibits calcium:sodium antiporter activity AND INVOLVED IN calcium ion export from cell AND calcium ion import into cell AND calcium ion transport into c…	chr1	coding
TC0100000924.rn.2	5.02314	5.09646	-1.05214	361514	Meis3	Meis homeobox 3	NM_001108472; ENSRNOT00000039538; ENSRNOT00000068406; BC160854; Meis3.aSep08; Meis3.bSep08; Meis3.cSep08; Meis3.dSep08-unspliced; mRNARGD4130639_1; mRNARGD7641384_1; mRNARGD7641385_1; mRNARGD7641386_1; mRNARGD7641387_1; mRNARGD7641388_1; mRNARGD7641389_1	RefSeq; ENSEMBL; GenBank; Ace View; Rat Genome Database	Rattus norvegicus Meis homeobox 3 (Meis3), mRNA.; Meis homeobox 3 [gene_biotype:protein_coding transcript_biotype:protein_coding]; Rattus norvegicus Meis homeobox 3, mRNA (cDNA clone MGC:187606 IMAGE:8364874), complete cds.; Meis homeobox 3; ENCODES a protein that exhibits chromatin binding (ortholog) AND RNA polymerase II core promoter proximal region sequence-specific DNA binding transcription …	chr1	coding
TC0100000927.rn.2	5.74622	5.60875	1.09998	317673	Bbc3	Bcl-2 binding component 3	NM_173837; ENSRNOT00000071296; mRNARGD2422357_1	RefSeq; ENSEMBL; Rat Genome Database	Rattus norvegicus Bcl-2 binding component 3 (Bbc3), mRNA.; Bcl-2 binding component 3 (Bbc3), mRNA ; INVOLVED IN brain development AND glial cell differentiation AND activation of cysteine-type endopeptidase activity involved in apoptotic process (ortholog) AND PARTICIPATES IN intrinsic apoptotic pathway AND Huntington disease pathway AND measles infection pathway AND ASSOCIATED WITH Ischemic Atta…	chr1	coding
TC0100000928.rn.2	7.54195	7.32081	1.16565	678741	Zc3h4	zinc finger CCCH-type containing 4	ENSRNOT00000020509; ENSRNOT00000037198; ENSRNOT00000068268; LOC678741.aSep08; mRNARGD2354032_1; mRNARGD7573962_1; mRNARGD7573963_1; mRNARGD7573964_1; mRNARGD7573965_1; mRNARGD7573966_1; mRNARGD7573967_1; mRNARGD7573968_1; mRNARGD7573969_1; mRNARGD7573970_1; mRNARGD7573971_1; mRNARGD7573972_1; mRNARGD7573973_1; sharflor.aSep08-unspliced; shawflor.aSep08-unspliced; snyfly.aSep08	ENSEMBL; Ace View; Rat Genome Database	zinc finger CCCH-type containing 4 [gene_biotype:protein_coding transcript_biotype:protein_coding]; Protein Zc3h4 ; zinc finger CCCH-type containing 4; ENCODES a protein that exhibits poly(A) RNA binding (ortholog) AND INTERACTS WITH 5-aza-2'-deoxycytidine (ortholog) AND benzo[a]pyrene (ortholog) AND cisplatin (ortholog); Unannotated AceView Transcript	chr1	coding
TC0100000929.rn.2	7.77512	7.74915	1.01816	292654	Tmem160	transmembrane protein 160	NM_001106227; ENSRNOT00000020609; mRNARGD4121847_1; TCONS_00000326; TCONS_00004962; Tmem160.aSep08	RefSeq; ENSEMBL; Rat Genome Database; Chalmel; Ace View	Rattus norvegicus transmembrane protein 160 (Tmem160), mRNA.; transmembrane protein 160 [gene_biotype:protein_coding transcript_biotype:protein_coding]; FOUND IN mitochondrion (ortholog) AND INTERACTS WITH furan AND 2 3 7 8-tetrachlorodibenzodioxine (ortholog) AND benzo[a]pyrene (ortholog); transmembrane protein 160 (Tmem160), mRNA.; transmembrane protein 160	chr1	coding
TC0100000932.rn.2	8.5428	8.61615	-1.05216		Gng5; LOC100360499	guanine nucleotide binding protein (G protein), gamma 5 [Source:RGD Symbol;Acc:620807]; ENCODES a protein that exhibits signal transducer activity (inferred) AND INVOLVED IN G-protein coupled receptor signaling pathway (inferred) AND FOUND IN heterotrimeric G-protein complex (inferred) AND INTERACTS WITH cyclosporin A (ortholog) AND potassium dichromate (ortholog)	ENSRNOT00000058172; mRNARGD2569680_1; G-gamma.0.aSep08-unspliced	ENSEMBL; Rat Genome Database; Ace View	guanine nucleotide binding protein (G protein), gamma 5 [gene_biotype:protein_coding transcript_biotype:protein_coding]; ENCODES a protein that exhibits signal transducer activity (inferred) AND INVOLVED IN G-protein coupled receptor signaling pathway (inferred) AND FOUND IN heterotrimeric G-protein complex (inferred) AND INTERACTS WITH cyclosporin A (ortholog) AND potassium dichromate (ortholog)…	chr1	ncrna
TC0100000936.rn.2	2.14198	2.52691	-1.3058	116711	Ceacam9	carcinoembryonic antigen-related cell adhesion molecule 9	NM_053919; ENSRNOT00000071271; Ceacam9.aSep08-unspliced; mRNARGD2609108_1; mRNARGD7559727_1	RefSeq; ENSEMBL; Ace View; Rat Genome Database	Rattus norvegicus carcinoembryonic antigen-related cell adhesion molecule 9 (Ceacam9), mRNA.; carcinoembryonic antigen-related cell adhesion molecule 9 [gene_biotype:protein_coding transcript_biotype:protein_coding]; carcinoembryonic antigen-related cell adhesion molecule 9; INTERACTS WITH (-)-demecolcine (ortholog) AND 1-methylphenanthrene (ortholog) AND 17beta-estradiol (ortholog)	chr1	coding
TC0100000937.rn.2	7.94516	7.95463	-1.00659	65046	Ap2s1	adaptor-related protein complex 2, sigma 1 subunit	NM_022952; ENSRNOT00000021310; BC088138; Ap2s1.aSep08; Ap2s1.bSep08; Ap2s1.cSep08; Ap2s1.dSep08; Ap2s1.eSep08-unspliced; mRNARGD2505444_1; TCONS_00000328; TCONS_00008737	RefSeq; ENSEMBL; GenBank; Ace View; Rat Genome Database; Chalmel	Rattus norvegicus adaptor-related protein complex 2, sigma 1 subunit (Ap2s1), mRNA.; adaptor-related protein complex 2, sigma 1 subunit [gene_biotype:protein_coding transcript_biotype:protein_coding]; Rattus norvegicus adaptor-related protein complex 2, sigma 1 subunit, mRNA (cDNA clone MGC:108685 IMAGE:7374432), complete cds.; adaptor-related protein complex 2, sigma 1 subunit; ENCODES a protein…	chr1	coding
TC0100000938.rn.2	7.48616	7.58029	-1.06742	292657	Slc1a5	solute carrier family 1 (neutral amino acid transporter), member 5	NM_175758; ENSRNOT00000021455; ENSRNOT00000064332; BC080242; mRNARGD2489569_1; Slc1a5.aSep08; Slc1a5.bSep08-unspliced; Slc1a5.cSep08-unspliced	RefSeq; ENSEMBL; GenBank; Rat Genome Database; Ace View	Rattus norvegicus solute carrier family 1 (neutral amino acid transporter), member 5 (Slc1a5), mRNA.; solute carrier family 1 (neutral amino acid transporter), member 5 [gene_biotype:protein_coding transcript_biotype:protein_coding]; Rattus norvegicus solute carrier family 1 (neutral amino acid transporter), member 5, mRNA (cDNA clone MGC:91449 IMAGE:7100054), complete cds.; ENCODES a protein tha…	chr1	coding
TC0100000939.rn.2	6.05242	6.41314	-1.28407	308392	Strn4	striatin, calmodulin binding protein 4	NM_001107480; NM_001161809; ENSRNOT00000021976; BC168948; mRNARGD4136868_1; mRNARGD4136871_1; mRNARGD7582073_1; Strn4.aSep08; Strn4.bSep08; Strn4.cSep08; Strn4.dSep08; Strn4.eSep08; Strn4.fSep08-unspliced; Strn4.gSep08; TCONS_00000331; TCONS_00008738; TCONS_00011544	RefSeq; ENSEMBL; GenBank; Rat Genome Database; Ace View; Chalmel	Rattus norvegicus striatin, calmodulin binding protein 4 (Strn4), transcript variant 1, mRNA.; Rattus norvegicus striatin, calmodulin binding protein 4 (Strn4), transcript variant 2, mRNA.; striatin, calmodulin binding protein 4 [gene_biotype:protein_coding transcript_biotype:protein_coding]; Rattus norvegicus striatin, calmodulin binding protein 4, mRNA (cDNA clone MGC:189254 IMAGE:7308304), com…	chr1	coding
TC0100000940.rn.2	7.18212	7.24737	-1.04626	292658	Prkd2	protein kinase D2	NM_001013895; ENSRNOT00000022360; BC083592; mRNARGD2489526_1; Prkd2.aSep08; Prkd2.bSep08; Prkd2.cSep08; TCONS_00011545	RefSeq; ENSEMBL; GenBank; Rat Genome Database; Ace View; Chalmel	Rattus norvegicus protein kinase D2 (Prkd2), mRNA.; protein kinase D2 [gene_biotype:protein_coding transcript_biotype:protein_coding]; Rattus norvegicus protein kinase D2, mRNA (cDNA clone MGC:94325 IMAGE:7132731), complete cds.; ENCODES a protein that exhibits protein kinase activity (ortholog) AND protein serine/threonine kinase activity (ortholog) AND INVOLVED IN cell death (ortholog) AND cell…	chr1	coding
TC0100000941.rn.2	5.31495	5.14565	1.12451	499088	Dact3	dishevelled-binding antagonist of beta-catenin 3	NM_001191947; RGD1563892.aSep08-unspliced; TCONS_00000333; snufly.aSep08	RefSeq; Ace View; Chalmel	Rattus norvegicus dapper, antagonist of beta-catenin, homolog 3 (Xenopus laevis) (Dact3), mRNA.; dishevelled-binding antagonist of beta-catenin 3; dapper, antagonist of beta-catenin, homolog 3 (Xenopus laevis) (Dact3), mRNA.; Unannotated AceView Transcript	chr1	coding
TC0100000942.rn.2	6.89579	6.80472	1.06516	245986	Gng8	guanine nucleotide binding protein (G protein), gamma 8	NM_139185; ENSRNOT00000022441; Gng8.bSep08; mRNARGD2663881_1; mRNARGD7501136_1; mRNARGD7501137_1; mRNARGD7501138_1	RefSeq; ENSEMBL; Ace View; Rat Genome Database	Rattus norvegicus guanine nucleotide binding protein (G protein), gamma 8 (Gng8), mRNA.; guanine nucleotide binding protein (G protein), gamma 8 [gene_biotype:protein_coding transcript_biotype:protein_coding]; guanine nucleotide binding protein (G protein), gamma 8; ENCODES a protein that exhibits signal transducer activity (inferred) AND INVOLVED IN nervous system development AND PARTICIPATES IN…	chr1	coding
TC0100000943.rn.2	5.20066	5.05805	1.1039	292661	Ptgir	prostaglandin I2 (prostacyclin) receptor (IP)	NM_001077644; ENSRNOT00000022461; mRNARGD4121837_1; Ptgir.aSep08; Ptgir.bSep08	RefSeq; ENSEMBL; Rat Genome Database; Ace View	Rattus norvegicus prostaglandin I2 (prostacyclin) receptor (IP) (Ptgir), mRNA.; prostaglandin I2 (prostacyclin) receptor (IP) [gene_biotype:protein_coding transcript_biotype:protein_coding]; ENCODES a protein that exhibits G-protein coupled receptor activity (inferred) AND INVOLVED IN adenylate cyclase-activating G-protein coupled receptor signaling pathway (ortholog) AND negative regulation of p…	chr1	coding
TC0100000945.rn.2	4.07019	4.01246	1.04083	308393	Pnmal2	paraneoplastic Ma antigen family-like 2	NM_001107481; ENSRNOT00000022610; mRNARGD4136878_1; Pnmal2.aSep08-unspliced; Pnmal2.bSep08	RefSeq; ENSEMBL; Rat Genome Database; Ace View	Rattus norvegicus paraneoplastic Ma antigen family-like 2 (Pnmal2), mRNA.; paraneoplastic Ma antigen family-like 2 [gene_biotype:protein_coding transcript_biotype:protein_coding]; INTERACTS WITH cocaine AND dibutyl phthalate AND methylphenidate (ortholog); paraneoplastic Ma antigen family-like 2	chr1	coding
TC0100000948.rn.2	3.41049	2.97471	1.35264	361515	Pnmal1	paraneoplastic Ma antigen family-like 1	NM_001108473; ENSRNOT00000029825; mRNARGD4130634_1; mRNARGD7514693_1; mRNARGD7514694_1; mRNARGD7514695_1; Pnmal1.aSep08; Pnmal1.bSep08	RefSeq; ENSEMBL; Rat Genome Database; Ace View	Rattus norvegicus paraneoplastic Ma antigen family-like 1 (Pnmal1), mRNA.; paraneoplastic Ma antigen family-like 1 [gene_biotype:protein_coding transcript_biotype:protein_coding]; INTERACTS WITH cadmium dichloride AND 17beta-estradiol (ortholog) AND 5-aza-2'-deoxycytidine (ortholog); paraneoplastic Ma antigen family-like 1	chr1	coding
TC0100000953.rn.2	5.7559	5.89159	-1.09862	494320	Ccdc8	coiled-coil domain containing 8	NM_001009533; ENSRNOT00000029810; BC060520; MGC72567.aSep08-unspliced; mRNARGD2672512_1	RefSeq; ENSEMBL; GenBank; Ace View; Rat Genome Database	Rattus norvegicus coiled-coil domain containing 8 (Ccdc8), mRNA.; coiled-coil domain containing 8 [gene_biotype:protein_coding transcript_biotype:protein_coding]; Rattus norvegicus similar to coiled-coil domain containing 8, mRNA (cDNA clone MGC:72567 IMAGE:5597839), complete cds.; coiled-coil domain containing 8; INVOLVED IN microtubule cytoskeleton organization (ortholog) AND negative regulatio…	chr1	coding
TC0100000956.rn.2	2.94517	3.05627	-1.08005	24257	Cgm4	carcinoembryonic antigen gene family 4	NM_012525; BC097366; ENSRNOT00000037086; Cgm4.aSep08; Cgm4.bSep08; mRNARGD2364547_1	RefSeq; GenBank; ENSEMBL; Ace View; Rat Genome Database	Rattus norvegicus carcinoembryonic antigen gene family 4 (Cgm4), mRNA.; Rattus norvegicus carcinoembryonic antigen gene family 4, mRNA (cDNA clone MGC:114399 IMAGE:7443149), complete cds.; pregnancy specific glycoprotein 16 [gene_biotype:protein_coding transcript_biotype:protein_coding]; carcinoembryonic antigen gene family 4; INTERACTS WITH N-nitrosodiethylamine AND phenethyl caffeate AND 17beta…	chr1	coding
TC0100000957.rn.2	1.85055	2.06654	-1.1615	308394	Psg16	pregnancy specific glycoprotein 16	NM_001025679; BC097499; ENSRNOT00000058060; mRNARGD2745821_1; mRNARGD7653089_1	RefSeq; GenBank; ENSEMBL; Rat Genome Database	Rattus norvegicus pregnancy specific glycoprotein 16 (Psg16), mRNA.; Rattus norvegicus similar to brain carcinoembryonic antigen, mRNA (cDNA clone MGC:114574 IMAGE:7462593), complete cds.; pregnancy specific glycoprotein 16 [gene_biotype:protein_coding transcript_biotype:protein_coding]; INTERACTS WITH arsenite(3-) (ortholog) AND pirinixic acid (ortholog)	chr1	coding
TC0100000958.rn.2	3.63734	3.50347	1.09723	24926	Ceacam3	carcinoembryonic antigen-related cell adhesion molecule 3	NM_012702; ENSRNOT00000023663; BC098921; Ceacam3.aSep08; mRNARGD2739459_1	RefSeq; ENSEMBL; GenBank; Ace View; Rat Genome Database	Rattus norvegicus carcinoembryonic antigen-related cell adhesion molecule 3 (Ceacam3), mRNA.; carcinoembryonic antigen-related cell adhesion molecule 3 [gene_biotype:protein_coding transcript_biotype:protein_coding]; Rattus norvegicus carcinoembryonic antigen-related cell adhesion molecule 3, mRNA (cDNA clone MGC:114355 IMAGE:7441743), complete cds.; carcinoembryonic antigen-related cell adhesion…	chr1	coding
TC0100000959.rn.2	1.96344	2.33403	-1.29288	59313	Psgb1	pregnancy-specific beta 1-glycoprotein	NM_021677; ENSRNOT00000037132; mRNARGD2351143_1; mRNARGD7739041_1; Psgb1.aSep08; Psgb1.bSep08; Psgb1.cSep08	RefSeq; ENSEMBL; Rat Genome Database; Ace View	Rattus norvegicus pregnancy-specific beta 1-glycoprotein (Psgb1), mRNA.; pregnancy-specific beta 1-glycoprotein [gene_biotype:protein_coding transcript_biotype:protein_coding]; INVOLVED IN female pregnancy (inferred) AND INTERACTS WITH ammonium chloride AND (-)-demecolcine (ortholog) AND 1-methylphenanthrene (ortholog); pregnancy-specific beta 1-glycoprotein	chr1	coding
TC0100000961.rn.2	1.47635	1.51636	-1.02812	292668	Ceacam11	carcinoembryonic antigen-related cell adhesion molecule 11	NM_001025404; ENSRNOT00000023686; BC097990; Ceacam11.aSep08; mRNARGD2489493_1	RefSeq; ENSEMBL; GenBank; Ace View; Rat Genome Database	Rattus norvegicus carcinoembryonic antigen-related cell adhesion molecule 11 (Ceacam11), mRNA.; carcinoembryonic antigen-related cell adhesion molecule 11 [gene_biotype:protein_coding transcript_biotype:protein_coding]; Rattus norvegicus carcinoembryonic antigen-related cell adhesion molecule 11, mRNA (cDNA clone MGC:116133 IMAGE:7445748), complete cds.; carcinoembryonic antigen-related cell adhe…	chr1	coding
TC0100000962.rn.2	2.22011	2.25707	-1.02595	361516	Igfl3	IGF-like family member 3	NM_001108474; ENSRNOT00000044927; BC158846; Igfl3.aSep08; mRNARGD4130631_1; mRNARGD7629234_1	RefSeq; ENSEMBL; GenBank; Ace View; Rat Genome Database	Rattus norvegicus IGF-like family member 3 (Igfl3), mRNA.; carcinoembryonic antigen-related cell adhesion molecule 12 [gene_biotype:protein_coding transcript_biotype:protein_coding]; Rattus norvegicus IGF-like family member 3, mRNA (cDNA clone MGC:188322 IMAGE:7443540), complete cds.; IGF-like family member 3; INTERACTS WITH 17beta-estradiol (ortholog) AND 3-methylcholanthrene (ortholog) AND bisp…	chr1	coding
TC0100000963.rn.2	2.5331	2.58861	-1.03923		Igfl3	IGF-like family member 3 ; FOUND IN extracellular space (ortholog) AND INTERACTS WITH valproic acid (ortholog)	ENSRNOT00000042613; mRNARGD7690472_1; ENSRNOT00000072039	ENSEMBL; Rat Genome Database	IGF-like family member 3 ; FOUND IN extracellular space (ortholog) AND INTERACTS WITH valproic acid (ortholog); gene model 580-like [gene_biotype:protein_coding transcript_biotype:protein_coding]	chr1	ncrna
TC0100000965.rn.2	2.67738	2.76979	-1.06615	292671	Mill1	MHC I like leukocyte 1	NM_001011931; ENSRNOT00000035286; mRNARGD2489473_1	RefSeq; ENSEMBL; Rat Genome Database	Rattus norvegicus MHC I like leukocyte 1 (Mill1), mRNA.; MHC I like leukocyte 1 [gene_biotype:protein_coding transcript_biotype:protein_coding]; ENCODES a protein that exhibits natural killer cell lectin-like receptor binding (ortholog) AND INVOLVED IN gamma-delta T cell activation (ortholog) AND immune response-activating cell surface receptor signaling pathway (ortholog) AND negative regulation…	chr1	coding
TC0100000968.rn.2	4.58563	4.76861	-1.13523		LOC680070; LOC308401	Protein LOC308401 ; similar to FK506-binding protein 1A (Peptidyl-prolyl cis-trans isomerase) (PPIase) (Rotamase) (12 kDa FKBP) (FKBP-12) (Immunophilin FKBP12); INTERACTS WITH copper(2+) sulfate (ortholog) AND cyclosporin A (ortholog) AND paracetamol (ortholog)	ENSRNOT00000031892; LOC680070.aSep08-unspliced; mRNARGD7605264_1	ENSEMBL; Ace View; Rat Genome Database	Protein LOC308401 ; similar to FK506-binding protein 1A (Peptidyl-prolyl cis-trans isomerase) (PPIase) (Rotamase) (12 kDa FKBP) (FKBP-12) (Immunophilin FKBP12); INTERACTS WITH copper(2+) sulfate (ortholog) AND cyclosporin A (ortholog) AND paracetamol (ortholog)	chr1	ncrna
TC0100000970.rn.2	4.39024	5.01272	-1.53953	365212	Micb	MHC class I polypeptide-related sequence B	NM_001017468; Mill2.aSep08; Mill2.bSep08; mRNARGD2601448_1	RefSeq; Ace View; Rat Genome Database	Rattus norvegicus MHC class I polypeptide-related sequence B (Micb), mRNA.; MHC class I polypeptide-related sequence B; INTERACTS WITH 5-aza-2'-deoxycytidine (ortholog) AND 5-fluorouracil (ortholog) AND 8-bromo-3' 5'-cyclic AMP (ortholog)	chr1	coding
TC0100000973.rn.2	2.1148	2.78805	-1.59466	84387	Pglyrp1	peptidoglycan recognition protein 1	NM_053373; ENSRNOT00000018233; mRNARGD2750560_1; Pglyrp1.aSep08; Pglyrp1.bSep08; TCONS_00011548	RefSeq; ENSEMBL; Rat Genome Database; Ace View; Chalmel	Rattus norvegicus peptidoglycan recognition protein 1 (Pglyrp1), mRNA.; peptidoglycan recognition protein 1 [gene_biotype:protein_coding transcript_biotype:protein_coding]; ENCODES a protein that exhibits peptidoglycan binding (ortholog) AND peptidoglycan receptor activity (ortholog) AND INVOLVED IN regulation of circadian sleep/wake cycle sleep AND defense response to Gram-positive bacterium (or…	chr1	coding
TC0100000976.rn.2	2.51757	2.40891	1.07823	292681	Nova2	neuro-oncological ventral antigen 2	ENSRNOT00000057965; mRNARGD7737025_1; KH_1.3.aSep08	ENSEMBL; Rat Genome Database; Ace View	neuro-oncological ventral antigen 2 [gene_biotype:protein_coding transcript_biotype:protein_coding]; ENCODES a protein that exhibits poly(A) RNA binding (ortholog) AND RNA binding (ortholog) AND INVOLVED IN regulation of RNA metabolic process (ortholog) AND FOUND IN nucleus (inferred) AND INTERACTS WITH (+)-pilocarpine AND ketamine AND scopolamine; Unannotated AceView Transcript	chr1	coding
TC0100000979.rn.2	2.1968	2.16007	1.02578	365213	Nanos2	nanos homolog 2 (Drosophila)	NM_001108908; ENSRNOT00000057963; mRNARGD4128650_1; Nanos2.aSep08-unspliced	RefSeq; ENSEMBL; Rat Genome Database; Ace View	Rattus norvegicus nanos homolog 2 (Drosophila) (Nanos2), mRNA.; nanos homolog 2 (Drosophila) [gene_biotype:protein_coding transcript_biotype:protein_coding]; ENCODES a protein that exhibits mRNA binding (ortholog) AND INVOLVED IN germ-line stem cell maintenance (ortholog) AND mRNA catabolic process (ortholog) AND negative regulation of meiosis (ortholog) AND FOUND IN cytoplasm (ortholog) AND cyto…	chr1	coding
TC0100000980.rn.2	4.14446	3.80209	1.26784	499090	Mypop	Myb-related transcription factor, partner of profilin	NM_001109139; ENSRNOT00000019069; mRNARGD4122066_1; mRNARGD7590051_1; mRNARGD7590052_1; P42pop.aSep08; P42pop.bSep08-unspliced; P42pop.cSep08-unspliced	RefSeq; ENSEMBL; Rat Genome Database; Ace View	Rattus norvegicus Myb-related transcription factor, partner of profilin (Mypop), mRNA.; Myb-related transcription factor, partner of profilin [gene_biotype:protein_coding transcript_biotype:protein_coding]; ENCODES a protein that exhibits DNA binding (ortholog) AND protein homodimerization activity (ortholog) AND RNA polymerase II core promoter proximal region sequence-specific DNA binding (ortho…	chr1	coding
TC0100000981.rn.2	6.04279	5.9811	1.04369	308404	Irf2bp1	interferon regulatory factor 2 binding protein 1	NM_001107483; ENSRNOT00000019075; Irf2bp1.aSep08-unspliced; mRNARGD4135998_1	RefSeq; ENSEMBL; Ace View; Rat Genome Database	Rattus norvegicus interferon regulatory factor 2 binding protein 1 (Irf2bp1), mRNA.; interferon regulatory factor 2 binding protein 1 [gene_biotype:protein_coding transcript_biotype:protein_coding]; interferon regulatory factor 2 binding protein 1; ENCODES a protein that exhibits metal ion binding (inferred) AND FOUND IN nucleus (ortholog) AND INTERACTS WITH 2 3 7 8-tetrachlorodibenzodioxine AND …	chr1	coding
TC0100000984.rn.2	7.09556	7.11141	-1.01104	680252	Dmwd	dystrophia myotonica, WD repeat containing	ENSRNOT00000020134; ENSRNOT00000071916; LOC680252.bSep08-unspliced; LOC680252.cSep08; mRNARGD7588200_1	ENSEMBL; Ace View; Rat Genome Database	dystrophia myotonica, WD repeat containing [gene_biotype:protein_coding transcript_biotype:protein_coding]; dystrophia myotonica, WD repeat containing; INTERACTS WITH 2 3 7 8-tetrachlorodibenzodioxine AND 4-{[(5 5 8 8-tetramethyl-5 6 7 8-tetrahydronaphthalen-2-yl)carbonyl]amino}benzoic acid (ortholog) AND cyclosporin A (ortholog)	chr1	coding
TC0100000985.rn.2	9.875	9.88966	-1.01021	308405	Dmpk	dystrophia myotonica-protein kinase	ENSRNOT00000020428; ENSRNOT00000038152; ENSRNOT00000041817; ENSRNOT00000067933; Dmpk.cSep08; Dmpk.dSep08; Dmpk.eSep08; Dmpk.fSep08; Dmpk.gSep08-unspliced; Dmpk.hSep08; mRNARGD7666032_1	ENSEMBL; Ace View; Rat Genome Database	dystrophia myotonica-protein kinase [gene_biotype:protein_coding transcript_biotype:protein_coding]; dystrophia myotonica-protein kinase ; dystrophia myotonica-protein kinase; ENCODES a protein that exhibits heat shock protein binding AND ATP binding (ortholog) AND myosin phosphatase regulator activity (ortholog) AND INVOLVED IN cellular calcium ion homeostasis (ortholog) AND muscle cell apoptoti…	chr1	coding
TC0100000987.rn.2	6.75361	6.52022	1.1756		Six5	Protein Six5 ; ENCODES a protein that exhibits DNA binding (ortholog) AND sequence-specific DNA binding (ortholog) AND INVOLVED IN lens development in camera-type eye (ortholog) AND negative regulation of cell proliferation (ortholog) AND spermatid development (ortholog) AND ASSOCIATED WITH Branchio-Oto-Renal Syndrome (ortholog) AND FOUND IN nucleus (ortholog) AND INTERACTS WITH 2 4-dinitrotoluen…	ENSRNOT00000020597; mRNARGD6757914_1; mRNARGD7696210_1; TCONS_00000347	ENSEMBL; Rat Genome Database; Chalmel	Protein Six5 ; ENCODES a protein that exhibits DNA binding (ortholog) AND sequence-specific DNA binding (ortholog) AND INVOLVED IN lens development in camera-type eye (ortholog) AND negative regulation of cell proliferation (ortholog) AND spermatid development (ortholog) AND ASSOCIATED WITH Branchio-Oto-Renal Syndrome (ortholog) AND FOUND IN nucleus (ortholog) AND INTERACTS WITH 2 4-dinitrotoluen…	chr1	ncrna
TC0100000988.rn.2	5.36858	5.16825	1.14896	292686	Fbxo46	F-box protein 46	NM_001025642; ENSRNOT00000012082; BC098945; Fbxo46.aSep08; Fbxo46.bSep08; Fbxo46.cSep08; mRNARGD2489329_1; mRNARGD7580137_1; mRNARGD7580138_1; mRNARGD7580139_1; TCONS_00008752; TCONS_00011557	RefSeq; ENSEMBL; GenBank; Ace View; Rat Genome Database; Chalmel	Rattus norvegicus F-box protein 46 (Fbxo46), mRNA.; F-box protein 46 [gene_biotype:protein_coding transcript_biotype:protein_coding]; Rattus norvegicus F-box protein 46, mRNA (cDNA clone MGC:114545 IMAGE:7458607), complete cds.; F-box protein 46; INTERACTS WITH 17beta-estradiol AND chloroprene AND cocaine; Chalmel, et. al. AceView Annotation Fbxo46.cSep08; Chalmel, et. al. AceView Annotation Fbxo…	chr1	coding
TC0100000990.rn.2	8.00588	8.29672	-1.22335	680309	Snrpd2	small nuclear ribonucleoprotein D2 polypeptide	NM_001109399; ENSRNOT00000021221; BC168781; mRNARGD4127552_1; Snrpd2.aSep08; TCONS_00008753	RefSeq; ENSEMBL; GenBank; Rat Genome Database; Ace View; Chalmel	Rattus norvegicus small nuclear ribonucleoprotein D2 polypeptide (Snrpd2), mRNA.; small nuclear ribonucleoprotein D2 polypeptide [gene_biotype:protein_coding transcript_biotype:protein_coding]; Rattus norvegicus small nuclear ribonucleoprotein D2, mRNA (cDNA clone MGC:188937 IMAGE:6921356), complete cds.; ENCODES a protein that exhibits poly(A) RNA binding (ortholog) AND INVOLVED IN spliceosomal …	chr1	coding
TC0100000991.rn.2	5.83864	6.22935	-1.31104	192360	Eml2	echinoderm microtubule associated protein like 2	NM_138921; ENSRNOT00000041215; BC062038; Eml2.aSep08; Eml2.bSep08; Eml2.cSep08; Eml2.dSep08; Eml2.eSep08; mRNARGD2348207_1	RefSeq; ENSEMBL; GenBank; Ace View; Rat Genome Database	Rattus norvegicus echinoderm microtubule associated protein like 2 (Eml2), mRNA.; echinoderm microtubule associated protein like 2 [gene_biotype:protein_coding transcript_biotype:protein_coding]; Rattus norvegicus echinoderm microtubule associated protein like 2, mRNA (cDNA clone MGC:72297 IMAGE:5598497), complete cds.; echinoderm microtubule associated protein like 2; ENCODES a protein that exhi…	chr1	coding
TC0100000994.rn.2	2.74656	2.79699	-1.03557	308408	Gpr4	G protein-coupled receptor 4	NM_001025680; ENSRNOT00000021893; BC099196; Gpr4.aSep08-unspliced; mRNARGD2733035_1; mRNARGD7681682_1; mRNARGD7681683_1	RefSeq; ENSEMBL; GenBank; Ace View; Rat Genome Database	Rattus norvegicus G protein-coupled receptor 4 (Gpr4), mRNA.; G protein-coupled receptor 4 [gene_biotype:protein_coding transcript_biotype:protein_coding]; Rattus norvegicus G protein-coupled receptor 4, mRNA (cDNA clone MGC:116369 IMAGE:7383735), complete cds.; G protein-coupled receptor 4; ENCODES a protein that exhibits G-protein coupled receptor activity (inferred) AND INVOLVED IN G-protein c…	chr1	coding
TC0100000995.rn.2	5.93593	5.84512	1.06496	308409	Opa3	optic atrophy 3	NM_001107486; ENSRNOT00000029552; BC168945; mRNARGD4135977_1; Opa3andRGD1561117.aSep08	RefSeq; ENSEMBL; GenBank; Rat Genome Database; Ace View	Rattus norvegicus optic atrophy 3 (Opa3), mRNA.; optic atrophy 3 [gene_biotype:protein_coding transcript_biotype:protein_coding]; Rattus norvegicus optic atrophy 3 (human), mRNA (cDNA clone MGC:189251 IMAGE:8363074), complete cds.; INVOLVED IN growth (ortholog) AND mitochondrion morphogenesis (ortholog) AND neuromuscular process (ortholog) AND ASSOCIATED WITH Costeff optic atrophy syndrome (ortho…	chr1	coding
TC0100000998.rn.2	5.37941	4.69356	1.60865	308410	Rtn2	reticulon 2	NM_201562; ENSRNOT00000022528; BC129079; mRNARGD2733007_1; Rtn2.aSep08; Rtn2.bSep08; Rtn2.cSep08-unspliced	RefSeq; ENSEMBL; GenBank; Rat Genome Database; Ace View	Rattus norvegicus reticulon 2 (Rtn2), mRNA.; reticulon 2 [gene_biotype:protein_coding transcript_biotype:protein_coding]; Rattus norvegicus reticulon 2, mRNA (cDNA clone MGC:156538 IMAGE:8370402), complete cds.; INVOLVED IN intracellular protein transmembrane transport (ortholog) AND regulation of glucose import (ortholog) AND ASSOCIATED WITH Spastic paraplegia 12 autosomal dominant (ortholog) AN…	chr1	coding
TC0100001000.rn.2	7.4913	7.31698	1.12843	292673	Ercc1	excision repair cross-complementation group 1	NM_001106228; ENSRNOT00000024113; Ercc1.aSep08; Ercc1.bSep08; Ercc1.cSep08; mRNARGD4121827_1; mRNARGD7525083_1; mRNARGD7525084_1; TCONS_00008758	RefSeq; ENSEMBL; Ace View; Rat Genome Database; Chalmel	Rattus norvegicus excision repair cross-complementation group 1 (Ercc1), mRNA.; excision repair cross-complementation group 1 [gene_biotype:protein_coding transcript_biotype:protein_coding]; excision repair cross-complementing rodent repair deficiency, complementation group 1; ENCODES a protein that exhibits damaged DNA binding (ortholog) AND protein C-terminus binding (ortholog) AND protein doma…	chr1	coding
TC0100001001.rn.2	6.20064	6.1184	1.05866	686781	Ppp1r13l	protein phosphatase 1, regulatory subunit 13 like	ENSRNOT00000047105; mRNARGD7582221_1; mRNARGD7582222_1; SH3_1.3.aSep08; spafly.aSep08; spyfly.aSep08	ENSEMBL; Rat Genome Database; Ace View	protein phosphatase 1, regulatory subunit 13 like [gene_biotype:protein_coding transcript_biotype:protein_coding]; ENCODES a protein that exhibits identical protein binding (ortholog) AND INVOLVED IN positive regulation of cell differentiation AND cardiac muscle contraction (ortholog) AND cardiac right ventricle morphogenesis (ortholog) AND PARTICIPATES IN p53 signaling pathway AND FOUND IN cell …	chr1	coding
TC0100001002.rn.2	6.22707	6.03378	1.14337	308415; 100314183	Ercc2; Mir343	excision repair cross-complementation group 2; microRNA 343	NM_001172809; NR_031787; ENSRNOT00000024246; ENSRNOT00000054424; mRNARGD6569352_1; mRNARGD6757939_1; TCONS_00000365; DUF1227.0.aSep08; spofly.aSep08; spofly.bSep08; spufly.aSep08	RefSeq; ENSEMBL; Rat Genome Database; Chalmel; Ace View	Rattus norvegicus excision repair cross-complementation group 2 (Ercc2), mRNA.; Rattus norvegicus microRNA 343 (Mir343), microRNA.; excision repair cross-complementation group 2 [gene_biotype:protein_coding transcript_biotype:protein_coding]; microRNA 343 [gene_biotype:miRNA transcript_biotype:miRNA]; microRNA mir-343; ENCODES a protein that exhibits 5'-3' DNA helicase activity (ortholog) AND DNA…	chr1	coding
TC0100001004.rn.2	4.55206	4.3879	1.12051	24265	Ckm	creatine kinase, muscle	NM_012530; ENSRNOT00000022895; BC062058; Ckm.aSep08; mRNARGD2364171_1	RefSeq; ENSEMBL; GenBank; Ace View; Rat Genome Database	Rattus norvegicus creatine kinase, muscle (Ckm), mRNA.; creatine kinase, muscle [gene_biotype:protein_coding transcript_biotype:protein_coding]; Rattus norvegicus creatine kinase, muscle, mRNA (cDNA clone MGC:72543 IMAGE:5598226), complete cds.; creatine kinase, muscle; ENCODES a protein that exhibits creatine kinase activity AND INVOLVED IN phosphocreatine biosynthetic process AND phosphorylatio…	chr1	coding
TC0100001006.rn.2	5.45233	5.39037	1.04388		Exoc3l2; ENSRNOG00000017448	exocyst complex component 3-like 2 [Source:RGD Symbol;Acc:1592539]; INVOLVED IN exocytosis (inferred) AND FOUND IN exocyst (inferred) AND INTERACTS WITH benzo[a]pyrene (ortholog) AND dibutyl phthalate (ortholog) AND hydralazine (ortholog); Uncharacterized protein [Source:UniProtKB/TrEMBL;Acc:D4A3V7]	ENSRNOT00000023451; mRNARGD6678453_1; mRNARGD7609599_1; mRNARGD7609600_1; TCONS_00000359; snorfly.aSep08; swuflor.aSep08-unspliced	ENSEMBL; Rat Genome Database; Chalmel; Ace View	exocyst complex component 3-like 2 [gene_biotype:protein_coding transcript_biotype:protein_coding]; INVOLVED IN exocytosis (inferred) AND FOUND IN exocyst (inferred) AND INTERACTS WITH benzo[a]pyrene (ortholog) AND dibutyl phthalate (ortholog) AND hydralazine (ortholog); Uncharacterized protein [Source:UniProtKB/TrEMBL;Acc:D4A3V7]; Unannotated AceView Transcript	chr1	ncrna
TC0100001007.rn.2	4.82183	4.91009	-1.06309	680465	Trappc6a	trafficking protein particle complex 6A	NM_001109410; ENSRNOT00000023652; mRNARGD4126696_1; TCONS_00008759; Trappc6a.aSep08; Trappc6a.bSep08	RefSeq; ENSEMBL; Rat Genome Database; Chalmel; Ace View	Rattus norvegicus trafficking protein particle complex 6A (Trappc6a), mRNA.; trafficking protein particle complex 6A [gene_biotype:protein_coding transcript_biotype:protein_coding]; INTERACTS WITH furan AND sodium dichromate AND 17beta-estradiol (ortholog); trafficking protein particle complex 6A (Trappc6a), mRNA.; trafficking protein particle complex 6A	chr1	coding
TC0100001008.rn.2	4.50143	4.23601	1.20199	680440	Nkpd1	NTPase, KAP family P-loop domain containing 1	ENSRNOT00000067272; mRNARGD2571084_1; mRNARGD7748987_1; mRNARGD7748988_1; Nkpd1.aSep08-unspliced	ENSEMBL; Rat Genome Database; Ace View	NTPase, KAP family P-loop domain containing 1 [gene_biotype:protein_coding transcript_biotype:protein_coding]; INTERACTS WITH benzo[a]pyrene (ortholog) AND potassium dichromate (ortholog) AND trimellitic anhydride (ortholog); NTPase, KAP family P-loop domain containing 1	chr1	coding
TC0100001009.rn.2	5.05665	5.37062	-1.24313	365511	Zfp296	zinc finger protein 296	ENSRNOT00000074579; mRNARGD6521983_1	ENSEMBL; Rat Genome Database	zinc finger protein 296 [gene_biotype:protein_coding transcript_biotype:protein_coding]; ENCODES a protein that exhibits metal ion binding (inferred) AND nucleic acid binding (inferred) AND INTERACTS WITH (-)-epigallocatechin 3-gallate (ortholog) AND 2 3 7 8-tetrachlorodibenzodioxine (ortholog) AND 4 4'-diaminodiphenylmethane (ortholog)	chr1	coding
TC0100001010.rn.2	4.8998	4.9428	-1.03025		Clptm1	cleft lip and palate associated transmembrane protein 1 (Clptm1), mRNA. Chalmel, et. al. Testis-expressed Unannotated Transcripts (TUTs)	TCONS_00011563	Chalmel	cleft lip and palate associated transmembrane protein 1 (Clptm1), mRNA. Chalmel, et. al. Testis-expressed Unannotated Transcripts (TUTs)	chr1	ncrna
TC0100001015.rn.2	4.76193	4.78708	-1.01758		Pvrl2	poliovirus receptor-related 2 (Pvrl2), mRNA. Chalmel, et. al. Testis-expressed Unannotated Transcripts (TUTs)	TCONS_00008760	Chalmel	poliovirus receptor-related 2 (Pvrl2), mRNA. Chalmel, et. al. Testis-expressed Unannotated Transcripts (TUTs)	chr1	ncrna
TC0100001023.rn.2	2.60581	2.93939	-1.26014	292701	Ceacam20	carcinoembryonic antigen-related cell adhesion molecule 20	NM_001170324; ENSRNOT00000026060; Ceacam20.aSep08; mRNARGD4120959_1; mRNARGD7575525_1; mRNARGD7575526_1; mRNARGD7575527_1; mRNARGD7575528_1; speefly.aSep08	RefSeq; ENSEMBL; Ace View; Rat Genome Database	Rattus norvegicus carcinoembryonic antigen-related cell adhesion molecule 20 (Ceacam20), mRNA.; carcinoembryonic antigen-related cell adhesion molecule 20 [gene_biotype:protein_coding transcript_biotype:protein_coding]; carcinoembryonic antigen-related cell adhesion molecule 20; INTERACTS WITH 2 3 7 8-tetrachlorodibenzodioxine AND C60 fullerene AND indole-3-methanol; Unannotated AceView Transcript	chr1	coding
TC0100001024.rn.2	6.67985	6.72408	-1.03113	246279	Zfp180	zinc finger protein 180	NM_001271280; NM_144757; ENSRNOT00000026077; mRNARGD2607354_1; mRNARGD7498750_1; mRNARGD7498751_1; mRNARGD7498752_1; TCONS_00000367; Zfp180.aSep08; Zfp180.bSep08	RefSeq; ENSEMBL; Rat Genome Database; Chalmel; Ace View	Rattus norvegicus zinc finger protein 180 (Zfp180), transcript variant 2, mRNA.; Rattus norvegicus zinc finger protein 180 (Zfp180), transcript variant 1, mRNA.; zinc finger protein 180 [gene_biotype:protein_coding transcript_biotype:protein_coding]; ENCODES a protein that exhibits metal ion binding (inferred) AND nucleic acid binding (inferred) AND INTERACTS WITH ammonium chloride AND N-nitrosod…	chr1	coding
TC0100001025.rn.2	5.86826	5.67176	1.14591	308420	Zfp112	zinc finger protein 112	NM_001107487; ENSRNOT00000030440; mRNARGD4135968_1; mRNARGD7691123_1; mRNARGD7691124_1; mRNARGD7691125_1; Zfp112.aSep08	RefSeq; ENSEMBL; Rat Genome Database; Ace View	Rattus norvegicus zinc finger protein 112 (Zfp112), mRNA.; zinc finger protein 112 [gene_biotype:protein_coding transcript_biotype:protein_coding]; ENCODES a protein that exhibits metal ion binding (inferred) AND nucleic acid binding (inferred) AND INVOLVED IN regulation of transcription DNA-templated (inferred) AND FOUND IN intracellular (inferred) AND INTERACTS WITH 2 3 7 8-tetrachlorodibenzodi…	chr1	coding
TC0100001026.rn.2	7.44089	7.34206	1.0709		Zfp235; LOC102548230	zinc finger protein 235 [Source:RGD Symbol;Acc:1560762]; INTERACTS WITH benzene (ortholog) AND copper(2+) sulfate (ortholog) AND methyl methanesulfonate (ortholog); zinc finger protein 235	ENSRNOT00000026088; mRNARGD7536421_1; mRNARGD7536422_1; mRNARGD7536423_1; Zfp235.aSep08-unspliced	ENSEMBL; Rat Genome Database; Ace View	zinc finger protein 235 [gene_biotype:protein_coding transcript_biotype:protein_coding]; INTERACTS WITH benzene (ortholog) AND copper(2+) sulfate (ortholog) AND methyl methanesulfonate (ortholog); zinc finger protein 235	chr1	ncrna
TC0100001032.rn.2	6.17885	6.03771	1.10277		Zfp108	zinc finger protein 108	RGD1564214.aSep08; RGD1564214.bSep08; RGD1564214.cSep08-unspliced; RGD1564214.dSep08	Ace View	zinc finger protein 108	chr1	ncrna
TC0100001036.rn.2	4.92736	4.90101	1.01843	502308	Lypd5	Ly6/Plaur domain containing 5	NM_001192010; ENSRNOT00000026288; mRNARGD6728587_1; mRNARGD7686810_1	RefSeq; ENSEMBL; Rat Genome Database	Rattus norvegicus Ly6/Plaur domain containing 5 (Lypd5), mRNA.; Ly6/Plaur domain containing 5 [gene_biotype:protein_coding transcript_biotype:protein_coding]; INTERACTS WITH 3 4-methylenedioxymethamphetamine (ortholog) AND calcitriol (ortholog) AND phenobarbital (ortholog)	chr1	coding
TC0100001038.rn.2	7.25566	7.17555	1.0571	65206	Kcnn4	potassium channel, calcium activated intermediate/small conductance subfamily N alpha, member 4	NM_001270701; NM_001270702; NM_001270703; NM_023021; ENSRNOT00000026489; BC128736; Kcnn4.aSep08; Kcnn4.bSep08; Kcnn4.cSep08; Kcnn4.dSep08; mRNARGD2480193_1; mRNARGD7701633_1; mRNARGD7701634_1; mRNARGD7701635_1; mRNARGD7701636_1; mRNARGD7701637_1; mRNARGD7701638_1; mRNARGD7701639_1; mRNARGD7701640_1; mRNARGD7701641_1; mRNARGD7701642_1	RefSeq; ENSEMBL; GenBank; Ace View; Rat Genome Database	Rattus norvegicus potassium channel, calcium activated intermediate/small conductance subfamily N alpha, member 4 (Kcnn4), transcript variant 2, mRNA.; Rattus norvegicus potassium channel, calcium activated intermediate/small conductance subfamily N alpha, member 4 (Kcnn4), transcript variant 3, mRNA.; Rattus norvegicus potassium channel, calcium activated intermediate/small conductance subfamily…	chr1	coding
TC0100001039.rn.2	6.49853	6.38723	1.0802	365215	Smg9	SMG9 nonsense mediated mRNA decay factor	NM_001014243; ENSRNOT00000026669; BC087051; mRNARGD2601406_1; mRNARGD7647341_1; RGD1309888.aSep08; RGD1309888.bSep08; RGD1309888.cSep08; TCONS_00004997; TCONS_00008765	RefSeq; ENSEMBL; GenBank; Rat Genome Database; Ace View; Chalmel	Rattus norvegicus SMG9 nonsense mediated mRNA decay factor (Smg9), mRNA.; SMG9 nonsense mediated mRNA decay factor [gene_biotype:protein_coding transcript_biotype:protein_coding]; Rattus norvegicus similar to RIKEN cDNA 1500002O20, mRNA (cDNA clone MGC:94007 IMAGE:7115791), complete cds.; ENCODES a protein that exhibits identical protein binding (ortholog) AND INVOLVED IN nuclear-transcribed mRNA…	chr1	coding
TC0100001041.rn.2	6.93501	7.04483	-1.07909	50692	Plaur	plasminogen activator, urokinase receptor	NM_017350; NM_134352; ENSRNOT00000074985; ENSRNOT00000075167; BC127499; ENSRNOT00000018222; mRNARGD2551394_1; mRNARGD2551404_1; Plaur.aSep08; TCONS_00004998	RefSeq; ENSEMBL; GenBank; Rat Genome Database; Ace View; Chalmel	Rattus norvegicus plasminogen activator, urokinase receptor (Plaur), transcript variant 2, mRNA.; Rattus norvegicus plasminogen activator, urokinase receptor (Plaur), transcript variant 1, mRNA.; plasminogen activator, urokinase receptor [gene_biotype:protein_coding transcript_biotype:protein_coding]; Rattus norvegicus plasminogen activator, urokinase receptor, mRNA (cDNA clone MGC:156661 IMAGE:7…	chr1	coding
TC0100001042.rn.2	8.64103	8.50098	1.10195	365216	Cadm4	cell adhesion molecule 4	NM_001047107; ENSRNOT00000026793; Cadm4.aSep08; mRNARGD4128636_1	RefSeq; ENSEMBL; Ace View; Rat Genome Database	Rattus norvegicus cell adhesion molecule 4 (Cadm4), mRNA.; cell adhesion molecule 4 [gene_biotype:protein_coding transcript_biotype:protein_coding]; cell adhesion molecule 4; INVOLVED IN cell adhesion (inferred) AND FOUND IN extracellular vesicular exosome (ortholog) AND INTERACTS WITH 3 4-methylenedioxymethamphetamine (ortholog) AND 4 4'-diaminodiphenylmethane (ortholog) AND isoprenaline (orthol…	chr1	coding
TC0100001044.rn.2	4.08501	4.31874	-1.17588	361519	Zfp428	zinc finger protein 428	NM_001108476; ENSRNOT00000026814; mRNARGD4130621_1; mRNARGD7580503_1; mRNARGD7580504_1; mRNARGD7580505_1; mRNARGD7580506_1; mRNARGD7580507_1; TCONS_00000376; TCONS_00005002; TCONS_00008766; Zfp428.aSep08; Zfp428.bSep08; Zfp428.cSep08; Zfp428.dSep08	RefSeq; ENSEMBL; Rat Genome Database; Chalmel; Ace View	Rattus norvegicus zinc finger protein 428 (Zfp428), mRNA.; zinc finger protein 428 [gene_biotype:protein_coding transcript_biotype:protein_coding]; ENCODES a protein that exhibits metal ion binding (inferred) AND INTERACTS WITH cadmium dichloride AND thioacetamide AND 17beta-estradiol (ortholog); Chalmel, et. al. AceView Annotation Zfp428.dSep08; zinc finger protein 428 (Zfp428), mRNA.; zinc fing…	chr1	coding
TC0100001045.rn.2	5.41827	5.72978	-1.24101	292708	Irgq	immunity-related GTPase family, Q	NM_001135742; ENSRNOT00000072750; Irgq.aSep08-unspliced; mRNARGD4120943_1; mRNARGD7668297_1; kyfloy.aSep08-unspliced; sporfly.aSep08; spoyfly.aSep08; stafly.bSep08	RefSeq; ENSEMBL; Ace View; Rat Genome Database	Rattus norvegicus immunity-related GTPase family, Q (Irgq), mRNA.; immunity-related GTPase family, Q [gene_biotype:protein_coding transcript_biotype:protein_coding]; immunity-related GTPase family, Q; INTERACTS WITH 2 3 7 8-tetrachlorodibenzodioxine (ortholog) AND aflatoxin B1 (ortholog) AND benzo[a]pyrene (ortholog); Unannotated AceView Transcript	chr1	coding
TC0100001047.rn.2	5.64374	5.43529	1.15545	84495	Xrcc1	X-ray repair complementing defective repair in Chinese hamster cells 1	NM_053435; ENSRNOT00000027057; BC070894; mRNARGD2737320_1; mRNARGD7626126_1; Xrcc1.cSep08; Xrcc1.dSep08; Xrcc1.eSep08; Xrcc1.fSep08; Xrcc1.gSep08-unspliced	RefSeq; ENSEMBL; GenBank; Rat Genome Database; Ace View	Rattus norvegicus X-ray repair complementing defective repair in Chinese hamster cells 1 (Xrcc1), mRNA.; X-ray repair complementing defective repair in Chinese hamster cells 1 [gene_biotype:protein_coding transcript_biotype:protein_coding]; Rattus norvegicus X-ray repair complementing defective repair in Chinese hamster cells 1, mRNA (cDNA clone MGC:91581 IMAGE:7099372), complete cds.; ENCODES a …	chr1	coding
TC0100001048.rn.2	6.58492	6.43121	1.11243	292710	Ethe1	ethylmalonic encephalopathy 1	NM_001106234; ENSRNOT00000027075; BC158848; Ethe1.aSep08; mRNARGD4120938_1; TCONS_00000385	RefSeq; ENSEMBL; GenBank; Ace View; Rat Genome Database; Chalmel	Rattus norvegicus ethylmalonic encephalopathy 1 (Ethe1), mRNA.; ethylmalonic encephalopathy 1 [gene_biotype:protein_coding transcript_biotype:protein_coding]; Rattus norvegicus ethylmalonic encephalopathy 1, mRNA (cDNA clone MGC:188327 IMAGE:7444454), complete cds.; ethylmalonic encephalopathy 1; ENCODES a protein that exhibits iron ion binding (ortholog) AND sulfur dioxygenase activity (ortholog…	chr1	coding
TC0100001049.rn.2	4.41247	5.05056	-1.55627	308431	Phldb3	pleckstrin homology-like domain, family B, member 3	NM_001191622; Phldb3.aSep08; PH.7.bSep08	RefSeq; Ace View	Rattus norvegicus pleckstrin homology-like domain, family B, member 3 (Phldb3), mRNA.; pleckstrin homology-like domain, family B, member 3; Unannotated AceView Transcript	chr1	coding
TC0100001050.rn.2	4.0695	3.92132	1.10817	60378	Lypd3	Ly6/Plaur domain containing 3	NM_021759; ENSRNOT00000027100; Lypd3.aSep08; Lypd3.bSep08; mRNARGD2681565_1	RefSeq; ENSEMBL; Ace View; Rat Genome Database	Rattus norvegicus Ly6/Plaur domain containing 3 (Lypd3), mRNA.; Ly6/Plaur domain containing 3 [gene_biotype:protein_coding transcript_biotype:protein_coding]; Ly6/Plaur domain containing 3; ENCODES a protein that exhibits laminin binding AND INVOLVED IN cell-matrix adhesion AND cellular component movement AND FOUND IN integral component of membrane AND membrane AND extracellular space (ortholog) …	chr1	coding
TC0100001052.rn.2	3.01204	2.65617	1.27975		LOC100910611	CD177 antigen-like [Source:RGD Symbol;Acc:6497684]; CD177 antigen-like	ENSRNOT00000071339; mRNARGD7562419_1	ENSEMBL; Rat Genome Database	CD177 antigen-like [gene_biotype:protein_coding transcript_biotype:protein_coding]; CD177 antigen-like	chr1	ncrna
TC0100001055.rn.2	4.85111	4.85348	-1.00165	287009	Ceacam10	carcinoembryonic antigen-related cell adhesion molecule 10	NM_173339; ENSRNOT00000027214; Ceacam10.aSep08; mRNARGD2788100_1	RefSeq; ENSEMBL; Ace View; Rat Genome Database	Rattus norvegicus carcinoembryonic antigen-related cell adhesion molecule 10 (Ceacam10), mRNA.; carcinoembryonic antigen-related cell adhesion molecule 10 [gene_biotype:protein_coding transcript_biotype:protein_coding]; carcinoembryonic antigen-related cell adhesion molecule 10; INTERACTS WITH (-)-demecolcine (ortholog) AND (-)-epigallocatechin 3-gallate (ortholog) AND 1-methylphenanthrene (ortho…	chr1	coding
TC0100001056.rn.2	3.7263	3.65548	1.05031	103689938; 100125369	Ceacam6; LOC103689938	carcinoembryonic antigen-related cell adhesion molecule 6 (Ceacam6), long non-coding RNA.; carcinoembryonic antigen-related cell adhesion molecule 1-like; carcinoembryonic antigen-related cell adhesion molecule 6; INTERACTS WITH (-)-demecolcine (ortholog) AND (-)-epigallocatechin 3-gallate (ortholog) AND 1-methylphenanthrene (ortholog); carcinoembryonic antigen-related cell adhesion molecule 6 (C…	NR_045097_2; ENSRNOT00000034553; ENSRNOT00000057600; BC078962; Ceacam6.aSep08; Ceacam6.bSep08; mRNARGD7542919_1; mRNARGD7542920_1; mRNARGD7542921_1; TCONS_00008768; TCONS_00008769; TCONS_00011572	RefSeq; ENSEMBL; GenBank; Ace View; Rat Genome Database; Chalmel	carcinoembryonic antigen-related cell adhesion molecule 6 (Ceacam6), long non-coding RNA.; carcinoembryonic antigen-related cell adhesion molecule 6 [gene_biotype:protein_coding transcript_biotype:protein_coding]; Rattus norvegicus carcinoembryonic antigen-related cell adhesion molecule 6, mRNA (cDNA clone MGC:93832 IMAGE:7111028), complete cds.; carcinoembryonic antigen-related cell adhesion mol…	chr1	coding
TC0100001059.rn.2	4.49472	4.59584	-1.0726		Dmrtc2	DMRT-like family C2; ENCODES a protein that exhibits sequence-specific DNA binding (inferred) AND sequence-specific DNA binding transcription factor activity (inferred) AND INVOLVED IN regulation of transcription DNA-templated (inferred) AND FOUND IN nucleus (inferred) AND INTERACTS WITH carmustine (ortholog) AND temozolomide (ortholog)	Dmrtc2.aSep08; Dmrtc2.bSep08; mRNARGD4121202_1; ENSRNOT00000027242	Ace View; Rat Genome Database; ENSEMBL	DMRT-like family C2; ENCODES a protein that exhibits sequence-specific DNA binding (inferred) AND sequence-specific DNA binding transcription factor activity (inferred) AND INVOLVED IN regulation of transcription DNA-templated (inferred) AND FOUND IN nucleus (inferred) AND INTERACTS WITH carmustine (ortholog) AND temozolomide (ortholog); DMRT-like family C2 [gene_biotype:protein_coding transcript…	chr1	ncrna
TC0100001060.rn.2	9.68102	9.60956	1.05078		Rps19	ribosomal protein S19 [Source:RGD Symbol;Acc:68440]; ENCODES a protein that exhibits structural constituent of ribosome AND translation initiation factor binding AND INVOLVED IN erythrocyte differentiation (ortholog) AND ASSOCIATED WITH Anemia Diamond-Blackfan (ortholog) AND FOUND IN cytosolic small ribosomal subunit AND nucleolus AND INTERACTS WITH acetylsalicylic acid (ortholog) AND cadmium dic…	ENSRNOT00000027246; mRNARGD2612673_1; mRNARGD7518822_1; Rps19.aSep08; Rps19.bSep08; Rps19.cSep08	ENSEMBL; Rat Genome Database; Ace View	ribosomal protein S19 [gene_biotype:protein_coding transcript_biotype:protein_coding]; ENCODES a protein that exhibits structural constituent of ribosome AND translation initiation factor binding AND INVOLVED IN erythrocyte differentiation (ortholog) AND ASSOCIATED WITH Anemia Diamond-Blackfan (ortholog) AND FOUND IN cytosolic small ribosomal subunit AND nucleolus AND INTERACTS WITH acetylsalicyl…	chr1	ncrna
TC0100001061.rn.2	5.20821	5.06741	1.10252	100913063	Cd79a	Cd79a molecule, immunoglobulin-associated alpha	ENSRNOT00000027254; mRNARGD7579333_1	ENSEMBL; Rat Genome Database	Cd79a molecule, immunoglobulin-associated alpha [gene_biotype:protein_coding transcript_biotype:protein_coding]; ENCODES a protein that exhibits transmembrane signaling receptor activity (inferred) AND INVOLVED IN B cell activation (ortholog) AND B cell differentiation (ortholog) AND B cell proliferation (ortholog) AND ASSOCIATED WITH Agammaglobulinemia (ortholog) AND FOUND IN B cell receptor com…	chr1	coding
TC0100001062.rn.2	7.5919	7.42101	1.12575	60323	Arhgef1	Rho guanine nucleotide exchange factor (GEF) 1	NM_021694; BC091218; ENSRNOT00000065865; Arhgef1.aSep08; Arhgef1.bSep08; Arhgef1.dSep08; Arhgef1.eSep08; Arhgef1.fSep08; Arhgef1.hSep08; Arhgef1.iSep08; mRNARGD2682330_1; TCONS_00000390	RefSeq; GenBank; ENSEMBL; Ace View; Rat Genome Database; Chalmel	Rattus norvegicus Rho guanine nucleotide exchange factor (GEF) 1 (Arhgef1), mRNA.; Rattus norvegicus Rho guanine nucleotide exchange factor (GEF) 1, mRNA (cDNA clone MGC:108950 IMAGE:7107802), complete cds.; Rho guanine nucleotide exchange factor (GEF) 1 [gene_biotype:protein_coding transcript_biotype:protein_coding]; Rho guanine nucleotide exchange factor (GEF) 1; ENCODES a protein that exhibits…	chr1	coding
TC0100001065.rn.2	6.80779	6.48287	1.2526	308434	Zfp574	zinc finger protein 574	NM_001024258; BC094953; ENSRNOT00000027583; mRNARGD2732872_1; TCONS_00005012; TCONS_00008772; TCONS_00008773; Zfp574.aSep08	RefSeq; GenBank; ENSEMBL; Rat Genome Database; Chalmel; Ace View	Rattus norvegicus zinc finger protein 574 (Zfp574), mRNA.; Rattus norvegicus zinc finger protein 574, mRNA (cDNA clone MGC:109216 IMAGE:7308498), complete cds.; zinc finger protein 574 (Zfp574), mRNA ; ENCODES a protein that exhibits DNA binding (inferred) AND metal ion binding (inferred) AND nucleic acid binding (inferred) AND INVOLVED IN regulation of transcription DNA-templated (inferred) AND …	chr1	coding
TC0100001066.rn.2	6.32605	6.14766	1.13162	687127	Zfp526	zinc finger protein 526	ENSRNOT00000071251; mRNARGD6684552_1; mRNARGD7743090_1; mRNARGD7743091_1; mRNARGD7743092_1; mRNARGD7743093_1; mRNARGD7743094_1; mRNARGD7743095_1; mRNARGD7743096_1; mRNARGD7743097_1	ENSEMBL; Rat Genome Database	zinc finger protein 526 [gene_biotype:protein_coding transcript_biotype:protein_coding]; ENCODES a protein that exhibits metal ion binding (inferred) AND nucleic acid binding (inferred) AND INTERACTS WITH formaldehyde (ortholog) AND N-nitrosodiethylamine (ortholog) AND piperonyl butoxide (ortholog)	chr1	coding
TC0100001069.rn.2	7.21169	6.91316	1.22989		ENSMUSG00000005442	capicua homolog (Drosophila), PREDICTED: uncharacterized LOC100503597 (LOC100503597), miscRNA.	MTA_TR0700001335.mm	MTA2Rn6	capicua homolog (Drosophila), PREDICTED: uncharacterized LOC100503597 (LOC100503597), miscRNA.	chr1	ncrna
TC0100001070.rn.2	7.58526	7.53885	1.03269		Cic	capicua transcriptional repressor (Cic), mRNA ; capicua transcriptional repressor	NM_001107490; Cic.dSep08	RefSeq; Ace View	capicua transcriptional repressor (Cic), mRNA ; capicua transcriptional repressor	chr1	ncrna
TC0100001071.rn.2	3.22147	3.20866	1.00892	681408	Prr19	proline rich 19	NM_001173428; ENSRNOT00000068251; BC168703; mRNARGD6713697_1; mRNARGD7585905_1; mRNARGD7585906_1; mRNARGD7585907_1; Prr19.aSep08; TCONS_00008782	RefSeq; ENSEMBL; GenBank; Rat Genome Database; Ace View; Chalmel	Rattus norvegicus proline rich 19 (Prr19), mRNA.; proline rich 19 [gene_biotype:protein_coding transcript_biotype:protein_coding]; Rattus norvegicus proline rich 19, mRNA (cDNA clone MGC:188639 IMAGE:7455407), complete cds.; INTERACTS WITH amiodarone (ortholog); proline rich 19; proline rich 19 (Prr19), mRNA.	chr1	coding
TC0100001072.rn.2	5.48925	5.16854	1.24894		Tmem145; LOC292722	transmembrane protein 145 [Source:RGD Symbol;Acc:1595911]; transmembrane protein 145; INVOLVED IN G-protein coupled receptor signaling pathway (inferred) AND response to pheromone (inferred) AND INTERACTS WITH mono(2-ethylhexyl) phthalate (ortholog); PREDICTED: similar to C15A7.2, transcript variant 1 (LOC292722), mRNA.	ENSRNOT00000027783; LOC292722.aSep08; LOC292722.bSep08; LOC292722.cSep08-unspliced; mRNARGD2477137_1; mRNARGD7633873_1; TCONS_00011576; TCONS_00011577; parfloy.aSep08-unspliced	ENSEMBL; Ace View; Rat Genome Database; Chalmel	transmembrane protein 145 [gene_biotype:protein_coding transcript_biotype:protein_coding]; transmembrane protein 145; INVOLVED IN G-protein coupled receptor signaling pathway (inferred) AND response to pheromone (inferred) AND INTERACTS WITH mono(2-ethylhexyl) phthalate (ortholog); PREDICTED: similar to C15A7.2, transcript variant 1 (LOC292722), mRNA.; Unannotated AceView Transcript	chr1	ncrna
TC0100001073.rn.2	6.04428	6.09047	-1.03253	114029	Megf8	multiple EGF-like-domains 8	NM_053628; ENSRNOT00000027831; Megf8.aSep08-unspliced; mRNARGD7673669_1; mRNARGD7673670_1; Laminin_EGF.11.aSep08; Laminin_EGF.12.aSep08; pawfloy.aSep08-unspliced; styfly.aSep08	RefSeq; ENSEMBL; Ace View; Rat Genome Database	Rattus norvegicus multiple EGF-like-domains 8 (Megf8), mRNA.; multiple EGF-like-domains 8 (Megf8), mRNA ; multiple EGF-like-domains 8; ENCODES a protein that exhibits calcium ion binding (inferred) AND receptor activity (inferred) AND INVOLVED IN BMP signaling pathway (ortholog) AND cell migration involved in gastrulation (ortholog) AND craniofacial suture morphogenesis (ortholog) AND FOUND IN ex…	chr1	coding
TC0100001081.rn.2	6.51356	6.39836	1.08313	361520	Atp5sl	ATP5S-like	NM_001009705; ENSRNOT00000027960; BC088283; Atp5sl.aSep08; Atp5sl.bSep08; mRNARGD2640826_1; mRNARGD7692387_1; TCONS_00000401	RefSeq; ENSEMBL; GenBank; Ace View; Rat Genome Database; Chalmel	Rattus norvegicus ATP5S-like (Atp5sl), mRNA.; ATP5S-like [gene_biotype:protein_coding transcript_biotype:protein_coding]; Rattus norvegicus ATP5S-like, mRNA (cDNA clone MGC:109149 IMAGE:7384054), complete cds.; ATP5S-like; FOUND IN mitochondrion (ortholog) AND INTERACTS WITH 2 3 7 8-tetrachlorodibenzodioxine (ortholog) AND clofibrate (ortholog) AND dioxygen (ortholog); ATP5S-like (Atp5sl), mRNA.	chr1	coding
TC0100001082.rn.2	3.92849	4.11419	-1.13736	308440	B3gnt8	UDP-GlcNAc:betaGal beta-1,3-N-acetylglucosaminyltransferase 8	NM_001107492; ENSRNOT00000027964; B3gnt8.aSep08; mRNARGD4135958_1; mRNARGD7633565_1; mRNARGD7633566_1; mRNARGD7633567_1; mRNARGD7633568_1	RefSeq; ENSEMBL; Ace View; Rat Genome Database	Rattus norvegicus UDP-GlcNAc:betaGal beta-1,3-N-acetylglucosaminyltransferase 8 (B3gnt8), mRNA.; UDP-GlcNAc:betaGal beta-1,3-N-acetylglucosaminyltransferase 8 [gene_biotype:protein_coding transcript_biotype:protein_coding]; UDP-GlcNAc:betaGal beta-1,3-N-acetylglucosaminyltransferase 8; ENCODES a protein that exhibits protein N-acetylglucosaminyltransferase activity (ortholog) AND INVOLVED IN poly…	chr1	coding
TC0100001083.rn.2	5.58325	5.47952	1.07455	308441	Exosc5	exosome component 5	NM_001107493; ENSRNOT00000028026; Exosc5.aSep08; Exosc5.bSep08; Exosc5.cSep08; mRNARGD4135948_1; mRNARGD7681678_1; TCONS_00000402; TCONS_00008794	RefSeq; ENSEMBL; Ace View; Rat Genome Database; Chalmel	Rattus norvegicus exosome component 5 (Exosc5), mRNA.; exosome component 5 [gene_biotype:protein_coding transcript_biotype:protein_coding]; exosome component 5; INVOLVED IN defense response to virus (ortholog) AND DNA deamination (ortholog) AND exonucleolytic nuclear-transcribed mRNA catabolic process involved in deadenylation-dependent decay (ortholog) AND PARTICIPATES IN RNA degradation pathway…	chr1	coding
TC0100001090.rn.2	4.28695	4.01852	1.20449	361523	Cyp2b2	cytochrome P450, family 2, subfamily b, polypeptide 2	NM_001198676; ENSRNOT00000028196; ENSRNOT00000047540; ENSRNOT00000040989; Cyp2b2.aSep08; Cyp2b2.bSep08; mRNARGD6580120_1; mRNARGD6710018_1	RefSeq; ENSEMBL; Ace View; Rat Genome Database	Rattus norvegicus cytochrome P450, family 2, subfamily b, polypeptide 2 (Cyp2b2), mRNA.; cytochrome P450, family 2, subfamily b, polypeptide 2 [gene_biotype:protein_coding transcript_biotype:protein_coding]; cytochrome P450, family 2, subfamily b, polypeptide 9-like [gene_biotype:protein_coding transcript_biotype:protein_coding]; cytochrome P450, family 2, subfamily b, polypeptide 2; ENCODES a pr…	chr1	coding
TC0100001091.rn.2	3.07388	2.65578	1.33616		LOC100910611; LOC100910953	CD177 antigen-like [Source:RGD Symbol;Acc:6497684]; CD177 antigen-like	ENSRNOT00000074588; mRNARGD7560898_1; mRNARGD7560899_1; mRNARGD7560900_1	ENSEMBL; Rat Genome Database	CD177 antigen-like [gene_biotype:protein_coding transcript_biotype:protein_coding]; CD177 antigen-like	chr1	ncrna
TC0100001093.rn.2	3.01204	2.65617	1.27975		LOC100910611; LOC681077	CD177 antigen-like [Source:RGD Symbol;Acc:6497684]; similar to testis expressed gene 101	ENSRNOT00000072914; mRNARGD7636524_1; mRNARGD7636525_1; mRNARGD7636526_1	ENSEMBL; Rat Genome Database	CD177 antigen-like [gene_biotype:protein_coding transcript_biotype:protein_coding]; similar to testis expressed gene 101	chr1	ncrna
TC0100001095.rn.2	4.00143	4.0123	-1.00757	103689942	Ceacam10; LOC103689942	carcinoembryonic antigen-related cell adhesion molecule 10 (Ceacam10), mRNA ; carcinoembryonic antigen-related cell adhesion molecule 1-like; INTERACTS WITH (-)-demecolcine (ortholog) AND (-)-epigallocatechin 3-gallate (ortholog) AND 1-methylphenanthrene (ortholog)	NM_173339_2; ENSRNOT00000057384; mRNARGD7693939_1	RefSeq; ENSEMBL; Rat Genome Database	carcinoembryonic antigen-related cell adhesion molecule 10 (Ceacam10), mRNA ; carcinoembryonic antigen-related cell adhesion molecule 10 [gene_biotype:protein_coding transcript_biotype:protein_coding]; INTERACTS WITH (-)-demecolcine (ortholog) AND (-)-epigallocatechin 3-gallate (ortholog) AND 1-methylphenanthrene (ortholog)	chr1	coding
TC0100001096.rn.2	3.2027	3.4529	-1.18937	100125369	Ceacam6	carcinoembryonic antigen-related cell adhesion molecule 6; carcinoembryonic antigen-related cell adhesion molecule 6, mRNA (cDNA clone MGC:93832 IMAGE:7111028), complete cds.; INTERACTS WITH (-)-demecolcine (ortholog) AND (-)-epigallocatechin 3-gallate (ortholog) AND 1-methylphenanthrene (ortholog)	NR_045097; BC078962_2; mRNARGD7542922_1; ENSRNOT00000071029; ENSRNOT00000074720	RefSeq; GenBank; Rat Genome Database; ENSEMBL	Rattus norvegicus carcinoembryonic antigen-related cell adhesion molecule 6 (Ceacam6), long non-coding RNA.; carcinoembryonic antigen-related cell adhesion molecule 6, mRNA (cDNA clone MGC:93832 IMAGE:7111028), complete cds.; INTERACTS WITH (-)-demecolcine (ortholog) AND (-)-epigallocatechin 3-gallate (ortholog) AND 1-methylphenanthrene (ortholog); Uncharacterized protein [gene_biotype:protein_co…	chr1	ncrna
TC0100001097.rn.2	2.19942	1.93024	1.20513	286953	Cyp2b3	cytochrome P450, family 2, subfamily b, polypeptide 3	NM_173294; ENSRNOT00000034845; BC127479; Cyp2b3.aSep08; Cyp2b3.bSep08; mRNARGD2336072_1	RefSeq; ENSEMBL; GenBank; Ace View; Rat Genome Database	Rattus norvegicus cytochrome P450, family 2, subfamily b, polypeptide 3 (Cyp2b3), mRNA.; cytochrome P450, family 2, subfamily b, polypeptide 3 [gene_biotype:protein_coding transcript_biotype:protein_coding]; Rattus norvegicus cytochrome P450IIB3, mRNA (cDNA clone MGC:156573 IMAGE:7372256), complete cds.; cytochrome P450, family 2, subfamily b, polypeptide 3; ENCODES a protein that exhibits heme b…	chr1	coding
TC0100001099.rn.2	4.04423	3.84223	1.15029		LOC100360011	cytochrome P450 family 2 subfamily b polypeptide 19-like	mRNARGD2636504_1; mRNARGD7515212_1	Rat Genome Database	cytochrome P450 family 2 subfamily b polypeptide 19-like	chr1	ncrna
TC0100001100.rn.2	3.14658	3.04793	1.07076	29295	Cyp2b12	cytochrome P450, family 2, subfamily b, polypeptide 12	NM_017156; ENSRNOT00000041580; Cyp2b12.aSep08; mRNARGD2612612_1	RefSeq; ENSEMBL; Ace View; Rat Genome Database	Rattus norvegicus cytochrome P450, family 2, subfamily b, polypeptide 12 (Cyp2b12), mRNA.; cytochrome P450, family 2, subfamily b, polypeptide 12 [gene_biotype:protein_coding transcript_biotype:protein_coding]; cytochrome P450, family 2, subfamily b, polypeptide 12; ENCODES a protein that exhibits arachidonic acid epoxygenase activity AND INVOLVED IN epoxygenase P450 pathway AND PARTICIPATES IN c…	chr1	coding
TC0100001101.rn.2	3.61481	3.88673	-1.20742		Cyp2b31; LOC100911763	cytochrome P450, family 2, subfamily b, polypeptide 31; ENCODES a protein that exhibits heme binding (inferred) AND iron ion binding (inferred) AND oxidoreductase activity acting on paired donors with incorporation or reduction of molecular oxygen reduced flavin or flavoprotein as one donor and incorporation of one atom of oxygen (inferred) AND INVOLVED IN oxidation-reduction process (inferred) A…	LOC502310.aSep08-unspliced; mRNARGD6490910_1	Ace View; Rat Genome Database	cytochrome P450, family 2, subfamily b, polypeptide 31; ENCODES a protein that exhibits heme binding (inferred) AND iron ion binding (inferred) AND oxidoreductase activity acting on paired donors with incorporation or reduction of molecular oxygen reduced flavin or flavoprotein as one donor and incorporation of one atom of oxygen (inferred) AND INVOLVED IN oxidation-reduction process (inferred) A…	chr1	ncrna
TC0100001102.rn.2	2.25285	1.94502	1.23785	25251	Cyp2g1	cytochrome P450, family 2, subfamily g, polypeptide 1	NM_012787; ENSRNOT00000028261; Cyp2g1.aSep08; mRNARGD4133880_1	RefSeq; ENSEMBL; Ace View; Rat Genome Database	Rattus norvegicus cytochrome P450, family 2, subfamily g, polypeptide 1 (Cyp2g1), mRNA.; cytochrome P450, family 2, subfamily g, polypeptide 1 [gene_biotype:protein_coding transcript_biotype:protein_coding]; cytochrome P450, family 2, subfamily g, polypeptide 1; ENCODES a protein that exhibits aromatase activity (inferred) AND heme binding (inferred) AND iron ion binding (inferred) AND INVOLVED I…	chr1	coding
TC0100001103.rn.2	2.21959	2.41159	-1.14234	24299	Cyp2a3	cytochrome P450, family 2, subfamily a, polypeptide 3	NM_012542; Cyp2a3a.aSep08; Cyp2a3a.bSep08; mRNARGD2364048_1	RefSeq; Ace View; Rat Genome Database	Rattus norvegicus cytochrome P450, family 2, subfamily a, polypeptide 3 (Cyp2a3), mRNA.; cytochrome P450, family 2, subfamily a, polypeptide 3; ENCODES a protein that exhibits aromatase activity (inferred) AND heme binding (inferred) AND iron ion binding (inferred) AND INVOLVED IN oxidation-reduction process (inferred) AND PARTICIPATES IN phase I biotransformation pathway via cytochrome P450 AND …	chr1	coding
TC0100001104.rn.2	3.16633	3.0491	1.08464	24894; 24895	Cyp2a1; Cyp2a2	cytochrome P450, family 2, subfamily a, polypeptide 1; cytochrome P450, family 2, subfamily a, polypeptide 2	NM_012692; NM_012693; BC081848; BC089818; ENSRNOT00000028237; ENSRNOT00000028249; Cyp2a1.aSep08; Cyp2a1.bSep08; mRNARGD2751647_1; mRNARGD2751670_1	RefSeq; GenBank; ENSEMBL; Ace View; Rat Genome Database	Rattus norvegicus cytochrome P450, family 2, subfamily a, polypeptide 1 (Cyp2a1), mRNA.; Rattus norvegicus cytochrome P450, family 2, subfamily a, polypeptide 2 (Cyp2a2), mRNA.; Rattus norvegicus cytochrome P450 IIA1 (hepatic steroid hydroxylase IIA1) gene, mRNA (cDNA clone MGC:93632 IMAGE:7135880), complete cds.; Rattus norvegicus cytochrome P450, subfamily 2A, polypeptide 1, mRNA (cDNA clone MG…	chr1	coding
TC0100001106.rn.2	3.66223	4.12511	-1.37829	54246	Cyp2f4	cytochrome P450, family 2, subfamily f, polypeptide 4	NM_019303; ENSRNOT00000068690; BC070939; Cyp2f4.cSep08; Cyp2f4.dSep08; mRNARGD2537930_1; mRNARGD7667410_1; steyfly.aSep08	RefSeq; ENSEMBL; GenBank; Ace View; Rat Genome Database	Rattus norvegicus cytochrome P450, family 2, subfamily f, polypeptide 4 (Cyp2f4), mRNA.; cytochrome P450, family 2, subfamily f, polypeptide 4 [gene_biotype:protein_coding transcript_biotype:protein_coding]; Rattus norvegicus cytochrome P450, family 2, subfamily f, polypeptide 4, mRNA (cDNA clone MGC:91721 IMAGE:7099393), complete cds.; cytochrome P450, family 2, subfamily f, polypeptide 4; ENCOD…	chr1	coding
TC0100001108.rn.2	2.94521	3.54659	-1.51716	171380	Cyp2t1	cytochrome P450, family 2, subfamily t, polypeptide 1	NM_134369; ENSRNOT00000068322; Cyp2t1.aSep08; Cyp2t1.bSep08; Cyp2t1.cSep08; Cyp2t1.dSep08; mRNARGD2348925_1; mRNARGD7527518_1	RefSeq; ENSEMBL; Ace View; Rat Genome Database	Rattus norvegicus cytochrome P450, family 2, subfamily t, polypeptide 1 (Cyp2t1), mRNA.; cytochrome P450, family 2, subfamily t, polypeptide 1 [gene_biotype:protein_coding transcript_biotype:protein_coding]; cytochrome P450, family 2, subfamily t, polypeptide 1; ENCODES a protein that exhibits heme binding (inferred) AND iron ion binding (inferred) AND monooxygenase activity (inferred) AND INVOLV…	chr1	coding
TC0100001109.rn.2	6.08134	6.05191	1.02061		BC024978; RGD1560854	cDNA sequence BC024978 [Source:MGI Symbol;Acc:MGI:3041247]; similar to FLJ41131 protein; PREDICTED: similar to FLJ41131 protein (RGD1560854), miscRNA.	ENSRNOT00000057230; RGD1560854.aSep08; TCONS_00008797; storfly.aSep08; storfly.bSep08-unspliced	ENSEMBL; Ace View; Chalmel	cDNA sequence BC024978 [gene_biotype:protein_coding transcript_biotype:protein_coding]; similar to FLJ41131 protein; PREDICTED: similar to FLJ41131 protein (RGD1560854), miscRNA.; Unannotated AceView Transcript	chr1	ncrna
TC0100001112.rn.2	5.89309	5.88969	1.00236	308453	Adck4	aarF domain containing kinase 4	NM_001012065; ENSRNOT00000028290; BC079227; Adck4.aSep08; Adck4.bSep08; Adck4.cSep08; Adck4.dSep08; Adck4.eSep08; Adck4.fSep08-unspliced; mRNARGD2732672_1; TCONS_00008799; TCONS_00008800; TCONS_00008801	RefSeq; ENSEMBL; GenBank; Ace View; Rat Genome Database; Chalmel	Rattus norvegicus aarF domain containing kinase 4 (Adck4), mRNA.; aarF domain containing kinase 4 [gene_biotype:protein_coding transcript_biotype:protein_coding]; Rattus norvegicus aarF domain containing kinase 4, mRNA (cDNA clone MGC:94304 IMAGE:7132453), complete cds.; aarF domain containing kinase 4; ENCODES a protein that exhibits protein serine/threonine kinase activity (inferred) AND INVOLV…	chr1	coding
TC0100001113.rn.2	8.431	8.38438	1.03284	292732	Numbl	numb homolog (Drosophila)-like	NM_001033888; ENSRNOT00000057213; BC129073; mRNARGD2477041_1; mRNARGD7689180_1; mRNARGD7689181_1; mRNARGD7689182_1; mRNARGD7689183_1; Numbl.aSep08; Numbl.bSep08-unspliced; Numbl.cSep08; Numbl.dSep08-unspliced; shoyfloy.aSep08-unspliced	RefSeq; ENSEMBL; GenBank; Rat Genome Database; Ace View	Rattus norvegicus numb homolog (Drosophila)-like (Numbl), mRNA.; numb homolog (Drosophila)-like [gene_biotype:protein_coding transcript_biotype:protein_coding]; Rattus norvegicus numb homolog (Drosophila)-like, mRNA (cDNA clone MGC:156511 IMAGE:7189989), complete cds.; INVOLVED IN positive regulation of dendrite morphogenesis AND adherens junction organization (ortholog) AND axonogenesis (ortholo…	chr1	coding
TC0100001117.rn.2	7.30441	7.27248	1.02238	292737	Blvrb	biliverdin reductase B	NM_001106236; ENSRNOT00000031026; BC168943; Blvrb.aSep08; Blvrb.bSep08; Blvrb.cSep08; mRNARGD4120910_1; TCONS_00000414	RefSeq; ENSEMBL; GenBank; Ace View; Rat Genome Database; Chalmel	Rattus norvegicus biliverdin reductase B (Blvrb), mRNA.; biliverdin reductase B [gene_biotype:protein_coding transcript_biotype:protein_coding]; Rattus norvegicus biliverdin reductase B (flavin reductase (NADPH)), mRNA (cDNA clone MGC:189247 IMAGE:7322093), complete cds.; biliverdin reductase B (flavin reductase (NADPH)); ENCODES a protein that exhibits biliverdin reductase activity (inferred) AN…	chr1	coding
TC0100001121.rn.2	5.87719	5.77876	1.07061	499108	Sertad3	SERTA domain containing 3	NM_001017513; ENSRNOT00000057190; BC091229; MGC108974.aSep08; mRNARGD2482702_1; mRNARGD7687947_1	RefSeq; ENSEMBL; GenBank; Ace View; Rat Genome Database	Rattus norvegicus SERTA domain containing 3 (Sertad3), mRNA.; SERTA domain containing 3 [gene_biotype:protein_coding transcript_biotype:protein_coding]; Rattus norvegicus similar to replication protein-binding trans-activator RBT1, mRNA (cDNA clone MGC:108974 IMAGE:7321753), complete cds.; SERTA domain containing 3; INVOLVED IN negative regulation of cell growth (ortholog) AND positive regulation…	chr1	coding
TC0100001122.rn.2	6.0133	6.05386	-1.02852	361526	Sertad1	SERTA domain containing 1	NM_001007735; ENSRNOT00000028468; BC061808; mRNARGD2640764_1; Sertad1.aSep08; TCONS_00000417	RefSeq; ENSEMBL; GenBank; Rat Genome Database; Ace View; Chalmel	Rattus norvegicus SERTA domain containing 1 (Sertad1), mRNA.; SERTA domain containing 1 [gene_biotype:protein_coding transcript_biotype:protein_coding]; Rattus norvegicus SERTA domain containing 1, mRNA (cDNA clone MGC:72577 IMAGE:5598343), complete cds.; INVOLVED IN positive regulation of transcription DNA-templated (ortholog) AND INTERACTS WITH 2 4-dinitrotoluene AND bis(2-chloroethyl) sulfide …	chr1	coding
TC0100001124.rn.2	7.13155	7.04303	1.06328	78960	Prx	periaxin	NM_023976; ENSRNOT00000024771; ENSRNOT00000075815; mRNARGD2515860_1; mRNARGD7593138_1; mRNARGD7593139_1; Prx.aSep08	RefSeq; ENSEMBL; Rat Genome Database; Ace View	Rattus norvegicus periaxin (Prx), mRNA.; periaxin [gene_biotype:protein_coding transcript_biotype:protein_coding]; periaxin (Prx), mRNA ; INVOLVED IN axon ensheathment AND nerve development AND regulation of RNA splicing (ortholog) AND ASSOCIATED WITH Hereditary Sensory and Motor Neuropathy (ortholog) AND FOUND IN myelin sheath AND cytoplasm (ortholog) AND nucleus (ortholog) AND INTERACTS WITH am…	chr1	coding
TC0100001126.rn.2	4.27635	3.82685	1.36557	308449	Hipk4	homeodomain interacting protein kinase 4	NM_001024776; ENSRNOT00000028266; BC098070; Hipk4.aSep08; mRNARGD2732725_1; TCONS_00008806	RefSeq; ENSEMBL; GenBank; Ace View; Rat Genome Database; Chalmel	Rattus norvegicus homeodomain interacting protein kinase 4 (Hipk4), mRNA.; homeodomain interacting protein kinase 4 [gene_biotype:protein_coding transcript_biotype:protein_coding]; Rattus norvegicus homeodomain interacting protein kinase 4, mRNA (cDNA clone MGC:116268 IMAGE:7455473), complete cds.; homeodomain interacting protein kinase 4; ENCODES a protein that exhibits protein kinase activity (…	chr1	coding
TC0100001128.rn.2	6.91875	6.64583	1.20825	292739	RGD1307554	similar to CG16812-PA	NM_001109664; ENSRNOT00000024829; BC127543; mRNARGD4120915_1; mRNARGD7631628_1; mRNARGD7631629_1; mRNARGD7631630_1; RGD1307554.aSep08; RGD1307554.bSep08; RGD1307554.cSep08; RGD1307554.dSep08-unspliced; RGD1307554.eSep08	RefSeq; ENSEMBL; GenBank; Rat Genome Database; Ace View	Rattus norvegicus similar to CG16812-PA (RGD1307554), mRNA.; similar to CG16812-PA [gene_biotype:protein_coding transcript_biotype:protein_coding]; Rattus norvegicus similar to CG16812-PA, mRNA (cDNA clone MGC:156822 IMAGE:7314257), complete cds.; FOUND IN nucleus (ortholog); similar to CG16812-PA	chr1	coding
TC0100001129.rn.2	8.34659	8.32616	1.01426	25233	Akt2	v-akt murine thymoma viral oncogene homolog 2	NM_017093; Akt2.bSep08; Akt2.cSep08	RefSeq; Ace View	Rattus norvegicus v-akt murine thymoma viral oncogene homolog 2 (Akt2), mRNA.; v-akt murine thymoma viral oncogene homolog 2	chr1	coding
TC0100001131.rn.2	3.70869	3.74458	-1.02519	361528	Ttc9b	tetratricopeptide repeat domain 9B	NM_001108478; ENSRNOT00000025472; mRNARGD4130611_1; Ttc9b.aSep08	RefSeq; ENSEMBL; Rat Genome Database; Ace View	Rattus norvegicus tetratricopeptide repeat domain 9B (Ttc9b), mRNA.; tetratricopeptide repeat domain 9B [gene_biotype:protein_coding transcript_biotype:protein_coding]; INTERACTS WITH indole-3-methanol AND N-acetyl-L-cysteine AND N-nitrosodiethylamine; tetratricopeptide repeat domain 9B	chr1	coding
TC0100001135.rn.2	6.98478	7.01344	-1.02006	100909824	LOC100909824	zinc finger protein 60-like; INTERACTS WITH amiodarone (ortholog) AND arsenite(3-) (ortholog) AND ethyl methanesulfonate (ortholog)	ENSRNOT00000073966; mRNARGD6501657_1; mRNARGD7619787_1; mRNARGD7619788_1; KRAB.61.aSep08	ENSEMBL; Rat Genome Database; Ace View	ensembl:novel chromosome:Rnor_6.0:1:84530669:84543966:1 gene:ENSRNOG00000046338 gene_biotype:protein_coding transcript_biotype:protein_coding; INTERACTS WITH amiodarone (ortholog) AND arsenite(3-) (ortholog) AND ethyl methanesulfonate (ortholog); Unannotated AceView Transcript	chr1	coding
TC0100001136.rn.2	7.78977	7.8173	-1.01926		LOC100362069	ENCODES a protein that exhibits structural constituent of ribosome (inferred) AND INVOLVED IN translation (inferred) AND FOUND IN ribosome (inferred) AND INTERACTS WITH (-)-epigallocatechin 3-gallate (ortholog) AND cadmium atom (ortholog) AND disodium selenite (ortholog)	mRNARGD2378397_1; ENSRNOT00000057158; Ribosomal_L28e.0.aSep08-unspliced	Rat Genome Database; ENSEMBL; Ace View	ENCODES a protein that exhibits structural constituent of ribosome (inferred) AND INVOLVED IN translation (inferred) AND FOUND IN ribosome (inferred) AND INTERACTS WITH (-)-epigallocatechin 3-gallate (ortholog) AND cadmium atom (ortholog) AND disodium selenite (ortholog); similar to ribosomal protein L28 [gene_biotype:protein_coding transcript_biotype:protein_coding]; Unannotated AceView Transcri…	chr1	ncrna
TC0100001137.rn.2	6.6441	6.87308	-1.172		LOC100910046; ENSRNOG00000018885	zinc finger protein 60-like [Source:RGD Symbol;Acc:6500398]; ENCODES a protein that exhibits metal ion binding (inferred) AND nucleic acid binding (inferred) AND FOUND IN intracellular (inferred) AND INTERACTS WITH 2 3 7 8-tetrachlorodibenzodioxine (ortholog) AND 2-methylcholine (ortholog) AND aflatoxin B1 (ortholog); RCG54262, isoform CRA_bUncharacterized protein [Source:UniProtKB/TrEMBL;Acc:D3Z…	ENSRNOT00000032933; mRNARGD7537694_1; mRNARGD7537695_1; TCONS_00008812; KRAB.62.aSep08; skerfloy.aSep08-unspliced; zf-C2H2.119.aSep08-unspliced	ENSEMBL; Rat Genome Database; Chalmel; Ace View	zinc finger protein 60-like [gene_biotype:protein_coding transcript_biotype:protein_coding]; ENCODES a protein that exhibits metal ion binding (inferred) AND nucleic acid binding (inferred) AND FOUND IN intracellular (inferred) AND INTERACTS WITH 2 3 7 8-tetrachlorodibenzodioxine (ortholog) AND 2-methylcholine (ortholog) AND aflatoxin B1 (ortholog); RCG54262, isoform CRA_bUncharacterized protein …	chr1	ncrna
TC0100001142.rn.2	5.51721	5.86503	-1.27263		LOC102554136	zinc finger protein 60-like	mRNARGD7646795_1; ENSRNOT00000072734	Rat Genome Database; ENSEMBL	zinc finger protein 60-like; Protein LOC102554136 [gene_biotype:protein_coding transcript_biotype:protein_coding]	chr1	ncrna
TC0100001150.rn.2	3.2808	3.22614	1.03861	100303643	Fcgbp	Fc fragment of IgG binding protein	NM_001164657; C8.0.aSep08; TIL.1.aSep08; VWD.1.aSep08; VWD.2.aSep08; VWD.3.aSep08; VWD.4.aSep08	RefSeq; Ace View	Rattus norvegicus Fc fragment of IgG binding protein (Fcgbp), mRNA.; Unannotated AceView Transcript	chr1	coding
TC0100001152.rn.2	4.24003	4.69912	-1.37467	292746	Fcgbpl1	Fc fragment of IgG binding protein-like 1	NM_001164656; ENSRNOT00000057120; mRNARGD4120920_1; VWD.5.aSep08	RefSeq; ENSEMBL; Rat Genome Database; Ace View	Rattus norvegicus Fc fragment of IgG binding protein-like 1 (Fcgbpl1), mRNA.; Fc fragment of IgG binding protein-like 1 [gene_biotype:protein_coding transcript_biotype:protein_coding]; ASSOCIATED WITH Diabetes Mellitus Experimental AND INTERACTS WITH 2 2' 5 5'-tetrachlorobiphenyl AND 3 3' 4 4'-tetrachlorobiphenyl (ortholog) AND 5-aza-2'-deoxycytidine (ortholog); Unannotated AceView Transcript	chr1	coding
TC0100001153.rn.2	7.80366	8.12017	-1.24532	292747	Fbl	fibrillarin	NM_001025643; ENSRNOT00000026021; BC099198; Fbl.aSep08; mRNARGD2476862_1; TCONS_00000441; TCONS_00000442	RefSeq; ENSEMBL; GenBank; Ace View; Rat Genome Database; Chalmel	Rattus norvegicus fibrillarin (Fbl), mRNA.; fibrillarin [gene_biotype:protein_coding transcript_biotype:protein_coding]; Rattus norvegicus fibrillarin, mRNA (cDNA clone MGC:116371 IMAGE:7383920), complete cds.; fibrillarin; ENCODES a protein that exhibits RNA binding AND histone-glutamine methyltransferase activity (ortholog) AND poly(A) RNA binding (ortholog) AND INVOLVED IN RNA processing AND h…	chr1	coding
TC0100001154.rn.2	4.65363	4.77894	-1.09075	308468	Dyrk1b	dual-specificity tyrosine-(Y)-phosphorylation regulated kinase 1b	NM_001107496; ENSRNOT00000026107; Dyrk1b.aSep08; Dyrk1b.bSep08; Dyrk1b.cSep08; mRNARGD4135929_1; mRNARGD7651406_1; mRNARGD7651407_1; mRNARGD7651408_1; mRNARGD7651409_1; TCONS_00000444; TCONS_00008821; TCONS_00008822; TCONS_00011598	RefSeq; ENSEMBL; Ace View; Rat Genome Database; Chalmel	Rattus norvegicus dual-specificity tyrosine-(Y)-phosphorylation regulated kinase 1b (Dyrk1b), mRNA.; dual-specificity tyrosine-(Y)-phosphorylation regulated kinase 1b [gene_biotype:protein_coding transcript_biotype:protein_coding]; dual-specificity tyrosine-(Y)-phosphorylation regulated kinase 1b; ENCODES a protein that exhibits protein kinase activity (ortholog) AND transcription coactivator act…	chr1	coding
TC0100001157.rn.2	3.87086	4.12333	-1.19124	292755	Nccrp1	non-specific cytotoxic cell receptor protein 1 homolog (zebrafish)	NM_001134506; ENSRNOT00000067640; mRNARGD6560266_1	RefSeq; ENSEMBL; Rat Genome Database	Rattus norvegicus non-specific cytotoxic cell receptor protein 1 homolog (zebrafish) (Nccrp1), mRNA.; non-specific cytotoxic cell receptor protein 1 homolog (zebrafish) (Nccrp1), mRNA ; INVOLVED IN positive regulation of cell proliferation (ortholog) AND FOUND IN cytoplasm (ortholog) AND extracellular vesicular exosome (ortholog) AND INTERACTS WITH paracetamol (ortholog)	chr1	coding
TC0100001158.rn.2	4.39949	4.21599	1.13563		LOC100911249	ENCODES a protein that exhibits interleukin-28 receptor binding (ortholog) AND receptor binding (ortholog) AND INVOLVED IN defense response to virus (ortholog) AND negative regulation of cell proliferation (ortholog) AND negative regulation of interleukin-13 production (ortholog) AND FOUND IN extracellular region (ortholog) AND interleukin-28 receptor complex (ortholog) AND INTERACTS WITH benzo[a…	mRNARGD6493687_1	Rat Genome Database	ENCODES a protein that exhibits interleukin-28 receptor binding (ortholog) AND receptor binding (ortholog) AND INVOLVED IN defense response to virus (ortholog) AND negative regulation of cell proliferation (ortholog) AND negative regulation of interleukin-13 production (ortholog) AND FOUND IN extracellular region (ortholog) AND interleukin-28 receptor complex (ortholog) AND INTERACTS WITH benzo[a…	chr1	ncrna
TC0100001159.rn.2	7.33599	7.25014	1.06131	308473	Samd4b	sterile alpha motif domain containing 4B	NM_001107498; ENSRNOT00000026839; mRNARGD4135904_1; mRNARGD7545028_1; Samd4b.aSep08; Samd4b.bSep08-unspliced; TCONS_00009854	RefSeq; ENSEMBL; Rat Genome Database; Ace View; Chalmel	Rattus norvegicus sterile alpha motif domain containing 4B (Samd4b), mRNA.; sterile alpha motif domain containing 4B [gene_biotype:protein_coding transcript_biotype:protein_coding]; ENCODES a protein that exhibits poly(A) RNA binding (ortholog) AND FOUND IN cytoplasm (ortholog) AND INTERACTS WITH C60 fullerene AND flutamide AND thioacetamide; sterile alpha motif domain containing 4B; sterile alph…	chr1	coding
TC0100001160.rn.2	6.12071	6.23186	-1.08009	292751	Med29	mediator complex subunit 29	NM_001106237; ENSRNOT00000026720; Med29.aSep08; Med29.bSep08-unspliced; mRNARGD4120897_1; TCONS_00002010	RefSeq; ENSEMBL; Ace View; Rat Genome Database; Chalmel	Rattus norvegicus mediator complex subunit 29 (Med29), mRNA.; mediator complex subunit 29 [gene_biotype:protein_coding transcript_biotype:protein_coding]; mediator complex subunit 29; FOUND IN mediator complex (ortholog) AND nucleus (ortholog) AND INTERACTS WITH aflatoxin B1 (ortholog) AND paracetamol (ortholog) AND vincristine (ortholog); mediator complex subunit 29 (Med29), mRNA.	chr1	coding
TC0100001161.rn.2	8.23414	8.22977	1.00303	79426	Zfp36	zinc finger protein 36	NM_133290; BC060308; ENSRNOT00000026661; mRNARGD2452722_1; TCONS_00002007; Zfp36.aSep08	RefSeq; GenBank; ENSEMBL; Rat Genome Database; Chalmel; Ace View	Rattus norvegicus zinc finger protein 36 (Zfp36), mRNA.; Rattus norvegicus zinc finger protein 36, mRNA (cDNA clone MGC:72649 IMAGE:6922188), complete cds.; zinc finger protein 36 (Zfp36), mRNA ; ENCODES a protein that exhibits 14-3-3 protein binding (ortholog) AND AU-rich element binding (ortholog) AND C-C chemokine binding (ortholog) AND INVOLVED IN 3'-UTR-mediated mRNA stabilization (ortholog)…	chr1	coding
TC0100001162.rn.2	8.47827	8.42373	1.03853	292750	Plekhg2	pleckstrin homology domain containing, family G (with RhoGef domain) member 2	NM_001134972; ENSRNOT00000044326; mRNARGD4120930_1; mRNARGD7612216_1; mRNARGD7612217_1; mRNARGD7612218_1; mRNARGD7612219_1; mRNARGD7612220_1; mRNARGD7612221_1; mRNARGD7612222_1; mRNARGD7612223_1; Plekhg2.aSep08; Plekhg2.bSep08; sweefly.aSep08	RefSeq; ENSEMBL; Rat Genome Database; Ace View	Rattus norvegicus pleckstrin homology domain containing, family G (with RhoGef domain) member 2 (Plekhg2), mRNA.; pleckstrin homology domain containing, family G (with RhoGef domain) member 2 [gene_biotype:protein_coding transcript_biotype:protein_coding]; ENCODES a protein that exhibits Rho guanyl-nucleotide exchange factor activity (inferred) AND INVOLVED IN positive regulation of Rho GTPase ac…	chr1	coding
TC0100001164.rn.2	2.70016	3.20629	-1.42024		LOC102550060; Rps16	uncharacterized LOC102550060; PREDICTED: ribosomal protein S16 (Rps16), mRNA. Chalmel, et. al. Testis-expressed Unannotated Transcripts (TUTs)	mRNARGD7572411_1; TCONS_00009853	Rat Genome Database; Chalmel	uncharacterized LOC102550060; PREDICTED: ribosomal protein S16 (Rps16), mRNA. Chalmel, et. al. Testis-expressed Unannotated Transcripts (TUTs)	chr1	ncrna
TC0100001166.rn.2	8.48785	8.215	1.20819	308472	Supt5h	SPT5 homolog, DSIF elongation factor subunit	NM_001107497; ENSRNOT00000048905; ENSRNOT00000057470; mRNARGD4135934_1; Supt5h.dSep08; Supt5h.eSep08; Supt5h.fSep08; Supt5h.gSep08; Supt5h.hSep08; Supt5h.iSep08; Supt5h.jSep08; Supt5h.kSep08	RefSeq; ENSEMBL; Rat Genome Database; Ace View	Rattus norvegicus SPT5 homolog, DSIF elongation factor subunit (Supt5h), mRNA.; suppressor of Ty 5 homolog (S. cerevisiae) [gene_biotype:protein_coding transcript_biotype:protein_coding]; suppressor of Ty 5 ; ENCODES a protein that exhibits chromatin binding (ortholog) AND enzyme binding (ortholog) AND poly(A) RNA binding (ortholog) AND INVOLVED IN DNA-templated transcription elongation (ortholog…	chr1	coding
TC0100001167.rn.2	7.85966	7.85657	1.00215	687295	Timm50	translocase of inner mitochondrial membrane 50	ENSRNOT00000057096; mRNARGD6684204_1; mRNARGD7497689_1; TCONS_00002001; TCONS_00009851; Timm50.aSep08-unspliced; Timm50.bSep08; spawfloy.aSep08-unspliced	ENSEMBL; Rat Genome Database; Chalmel; Ace View	translocase of inner mitochondrial membrane 50 [gene_biotype:protein_coding transcript_biotype:protein_coding]; ENCODES a protein that exhibits interleukin-2 receptor binding (ortholog) AND phosphoprotein phosphatase activity (ortholog) AND protein serine/threonine phosphatase activity (ortholog) AND INVOLVED IN mitochondrial membrane organization (ortholog) AND peptidyl-tyrosine dephosphorylatio…	chr1	coding
TC0100001168.rn.2	3.30196	3.39097	-1.06363	114125	Dll3	delta-like 3 (Drosophila)	NM_053666; ENSRNOT00000026182; Dll3.aSep08; mRNARGD2490413_1; mRNARGD7522058_1; mRNARGD7522059_1; mRNARGD7522060_1; TCONS_00009849; TCONS_00009850; TCONS_00012369	RefSeq; ENSEMBL; Ace View; Rat Genome Database; Chalmel	Rattus norvegicus delta-like 3 (Drosophila) (Dll3), mRNA.; delta-like 3 (Drosophila) [gene_biotype:protein_coding transcript_biotype:protein_coding]; delta-like 3 (Drosophila); ENCODES a protein that exhibits Notch binding AND INVOLVED IN central nervous system development AND negative regulation of astrocyte differentiation AND negative regulation of Notch signaling pathway AND PARTICIPATES IN a…	chr1	coding
TC0100001169.rn.2	2.57217	2.70226	-1.09437	499113	Selv	selenoprotein V	NM_001166396; mRNARGD4121196_1; RGD1562943.aSep08-unspliced; RGD1562943.bSep08; RGD1562943.cSep08; RGD1562943.dSep08; TCONS_00009846; TCONS_00009847	RefSeq; Rat Genome Database; Ace View; Chalmel	Rattus norvegicus selenoprotein V (Selv), mRNA.; INTERACTS WITH valproic acid (ortholog); selenoprotein V; Selv protein [Source:UniProtKB/TrEMBL;Acc:B0BNC5]; selenoprotein V (Selv), mRNA.	chr1	coding
TC0100001176.rn.2	4.88357	4.55658	1.25439		LOC690191	similar to formyl peptide receptor related sequence 3	mRNARGD7519368_1	Rat Genome Database	similar to formyl peptide receptor related sequence 3	chr1	ncrna
TC0100001177.rn.2	2.26121	2.43419	-1.12738	690198	Fpr-rs4	formyl peptide receptor, related sequence 4	ENSRNOT00000066769; mRNARGD2699668_1	ENSEMBL; Rat Genome Database	formyl peptide receptor, related sequence 4 [gene_biotype:protein_coding transcript_biotype:protein_coding]; ENCODES a protein that exhibits N-formyl peptide receptor activity (ortholog) AND INVOLVED IN G-protein coupled receptor signaling pathway (ortholog) AND FOUND IN integral component of membrane (inferred) AND INTERACTS WITH 2 4 6-trinitrobenzenesulfonic acid (ortholog) AND 4-hydroxynon-2-e…	chr1	coding
TC0100001178.rn.2	1.60329	1.569	1.02405	292414	Vom2r10	vomeronasal 2 receptor, 10	NM_001099469; ENSRNOT00000014883; mRNARGD4123377_1; Vom2r10.aSep08	RefSeq; ENSEMBL; Rat Genome Database; Ace View	Rattus norvegicus vomeronasal 2 receptor, 10 (Vom2r10), mRNA.; vomeronasal 2 receptor, 10 [gene_biotype:protein_coding transcript_biotype:protein_coding]; ENCODES a protein that exhibits G-protein coupled receptor activity (inferred) AND INVOLVED IN G-protein coupled receptor signaling pathway (inferred) AND FOUND IN integral component of membrane (inferred) AND plasma membrane (inferred); vomero…	chr1	coding
TC0100001179.rn.2	1.33772	1.53815	-1.14904	494253	Vom1r2	vomeronasal 1 receptor 2	NM_001008903; ENSRNOT00000052300; mRNARGD2687279_1; V1re26.aSep08-unspliced	RefSeq; ENSEMBL; Rat Genome Database; Ace View	Rattus norvegicus vomeronasal 1 receptor 2 (Vom1r2), mRNA.; vomeronasal 1 receptor 2 [gene_biotype:protein_coding transcript_biotype:protein_coding]; ENCODES a protein that exhibits pheromone receptor activity (inferred) AND INVOLVED IN G-protein coupled receptor signaling pathway (inferred) AND FOUND IN integral component of membrane (inferred) AND INTERACTS WITH arsenite(3-) (ortholog) AND benz…	chr1	coding
TC0100001180.rn.2	2.15751	1.93635	1.16567	494237	Vom1r3	vomeronasal 1 receptor 3	NM_001009517; ENSRNOT00000045789; mRNARGD2687370_1; V1re25.aSep08-unspliced	RefSeq; ENSEMBL; Rat Genome Database; Ace View	Rattus norvegicus vomeronasal 1 receptor 3 (Vom1r3), mRNA.; Vomeronasal V1r-type receptor V1re25 [gene_biotype:protein_coding transcript_biotype:protein_coding]; ENCODES a protein that exhibits pheromone receptor activity (inferred) AND INVOLVED IN G-protein coupled receptor signaling pathway (inferred) AND FOUND IN integral component of membrane (inferred) AND INTERACTS WITH arsenite(3-) (orthol…	chr1	coding
TC0100001181.rn.2	2.39735	2.4221	-1.0173	494236	Vom1r4	vomeronasal 1 receptor 4	NM_001009516; ENSRNOT00000052208; mRNARGD2687373_1; V1re24.aSep08-unspliced	RefSeq; ENSEMBL; Rat Genome Database; Ace View	Rattus norvegicus vomeronasal 1 receptor 4 (Vom1r4), mRNA.; vomeronasal 1 receptor 4 [gene_biotype:protein_coding transcript_biotype:protein_coding]; ENCODES a protein that exhibits pheromone receptor activity (inferred) AND INVOLVED IN G-protein coupled receptor signaling pathway (inferred) AND FOUND IN integral component of membrane (inferred); vomeronasal 1 receptor 4	chr1	coding
TC0100001183.rn.2	3.81936	4.17001	-1.27514		LOC685793	similar to serine/threonine kinase [Source:RGD Symbol;Acc:1590175]; ENCODES a protein that exhibits ATP binding (inferred) AND protein serine/threonine kinase activity (inferred) AND INVOLVED IN protein phosphorylation (inferred)	ENSRNOT00000041610; mRNARGD5491048_1	ENSEMBL; Rat Genome Database	similar to serine/threonine kinase [gene_biotype:protein_coding transcript_biotype:protein_coding]; ENCODES a protein that exhibits ATP binding (inferred) AND protein serine/threonine kinase activity (inferred) AND INVOLVED IN protein phosphorylation (inferred)	chr1	ncrna
TC0100001184.rn.2	5.17901	4.83607	1.26834	499114	Fbxo27	F-box protein 27	NM_001110491; BC091204; ENSRNOT00000071239; FBA.0.aSep08; FBA.0.bSep08; FBA.0.cSep08; mRNARGD4121193_1; TCONS_00008831; TCONS_00008832	RefSeq; GenBank; ENSEMBL; Ace View; Rat Genome Database; Chalmel	Rattus norvegicus F-box protein 27 (Fbxo27), mRNA.; Rattus norvegicus similar to F-box only protein 27, mRNA (cDNA clone MGC:108905 IMAGE:7380540), complete cds.; F-box protein 27 [gene_biotype:protein_coding transcript_biotype:protein_coding]; similar to F-box only protein 27; INTERACTS WITH fipronil AND indole-3-methanol AND orphenadrine; Chalmel, et. al. AceView Annotation FBA.0.aSep08	chr1	coding
TC0100001185.rn.2	3.37888	3.50683	-1.09274	292757	Fbxo17	F-box protein 17	NM_001013064; BC079218; ENSRNOT00000027006; Fbxo17.aSep08; Fbxo17.bSep08; Fbxo17.cSep08; mRNARGD2476759_1; mRNARGD7665297_1; mRNARGD7665298_1; mRNARGD7665299_1; TCONS_00011605	RefSeq; GenBank; ENSEMBL; Ace View; Rat Genome Database; Chalmel	Rattus norvegicus F-box protein 17 (Fbxo17), mRNA.; Rattus norvegicus F-box protein 17, mRNA (cDNA clone MGC:94281 IMAGE:7131902), complete cds.; F-box protein 17 [gene_biotype:protein_coding transcript_biotype:protein_coding]; F-box protein 17; ENCODES a protein that exhibits glycoprotein binding (ortholog) AND FOUND IN SCF ubiquitin ligase complex (ortholog) AND INTERACTS WITH 2 3 7 8-tetrachlo…	chr1	coding
TC0100001186.rn.2	6.76794	6.57342	1.14434	292759	Sars2	seryl-tRNA synthetase 2, mitochondrial	NM_001106240; ENSRNOT00000027166; mRNARGD4120862_1; Sars2.aSep08	RefSeq; ENSEMBL; Rat Genome Database; Ace View	Rattus norvegicus seryl-tRNA synthetase 2, mitochondrial (Sars2), mRNA.; seryl-tRNA synthetase 2, mitochondrial [gene_biotype:protein_coding transcript_biotype:protein_coding]; ENCODES a protein that exhibits poly(A) RNA binding (ortholog) AND INVOLVED IN seryl-tRNA aminoacylation (inferred) AND PARTICIPATES IN aminoacyl-tRNA biosynthetic pathway AND FOUND IN cytoplasm (inferred) AND INTERACTS WI…	chr1	coding
TC0100001187.rn.2	5.51237	5.36545	1.10721		Ccer2	coiled-coil glutamate-rich protein 2 [Source:RGD Symbol;Acc:6502457]; coiled-coil glutamate-rich protein 2	ENSRNOT00000075601; mRNARGD7631839_1; swerfly.aSep08	ENSEMBL; Rat Genome Database; Ace View	coiled-coil glutamate-rich protein 2 [gene_biotype:protein_coding transcript_biotype:protein_coding]; coiled-coil glutamate-rich protein 2; Unannotated AceView Transcript	chr1	ncrna
TC0100001188.rn.2	9.5451	9.69196	-1.10716	361532	Sirt2	sirtuin 2	NM_001008368; ENSRNOT00000064153; BC086545; mRNARGD4130606_1; mRNARGD7631795_1; mRNARGD7631796_1; mRNARGD7631797_1; mRNARGD7631798_1; mRNARGD7631799_1; Sirt2.aSep08; Sirt2.bSep08; Sirt2.cSep08; Sirt2.dSep08; Sirt2.eSep08; Sirt2.fSep08; Sirt2.gSep08; Sirt2.hSep08; Sirt2.iSep08; Sirt2.jSep08; TCONS_00000462; TCONS_00005060; TCONS_00005061; TCONS_00008834; TCONS_00011608; TCONS_00011609	RefSeq; ENSEMBL; GenBank; Rat Genome Database; Ace View; Chalmel	Rattus norvegicus sirtuin 2 (Sirt2), mRNA.; sirtuin 2 [gene_biotype:protein_coding transcript_biotype:protein_coding]; Rattus norvegicus sirtuin (silent mating type information regulation 2 homolog) 2 (S. cerevisiae), mRNA (cDNA clone MGC:105900 IMAGE:7134377), complete cds.; ENCODES a protein that exhibits NAD-dependent protein deacetylase activity AND tubulin deacetylase activity AND beta-tubul…	chr1	coding
TC0100001189.rn.2	3.09684	2.86519	1.17418	292760	Rinl	Ras and Rab interactor-like	NM_001106241; ENSRNOT00000036907; mRNARGD4120867_1; mRNARGD7703726_1; mRNARGD7703727_1; mRNARGD7703728_1; mRNARGD7703729_1; mRNARGD7703730_1; RGD1310133.aSep08; RGD1310133.bSep08	RefSeq; ENSEMBL; Rat Genome Database; Ace View	Rattus norvegicus Ras and Rab interactor-like (Rinl), mRNA.; Ras and Rab interactor-like [gene_biotype:protein_coding transcript_biotype:protein_coding]; ENCODES a protein that exhibits guanyl-nucleotide exchange factor activity (ortholog) AND INVOLVED IN endocytosis (ortholog) AND positive regulation of GTPase activity (ortholog) AND FOUND IN actin cytoskeleton (ortholog) AND ruffle (ortholog) A…	chr1	coding
TC0100001191.rn.2	8.46954	8.48615	-1.01159	80846	Hnrnpl	heterogeneous nuclear ribonucleoprotein L	NM_001134760; NM_032619; ENSRNOT00000027425; ENSRNOT00000027494; ENSRNOT00000057034; Hnrnpl.aSep08; Hnrnpl.bSep08; Hnrnpl.cSep08; Hnrnpl.dSep08; Hnrnpl.eSep08; Hnrnpl.fSep08-unspliced; Hnrnpl.gSep08; Hnrnpl.hSep08; Hnrnpl.iSep08; Hnrnpl.jSep08-unspliced; Hnrnpl.kSep08; mRNARGD4137302_1; mRNARGD4137304_1; mRNARGD7698948_1; mRNARGD7698949_1; TCONS_00000463; TCONS_00008838	RefSeq; ENSEMBL; Ace View; Rat Genome Database; Chalmel	Rattus norvegicus heterogeneous nuclear ribonucleoprotein L (Hnrnpl), transcript variant 1, mRNA.; Rattus norvegicus heterogeneous nuclear ribonucleoprotein L (Hnrnpl), transcript variant 2, mRNA.; heterogeneous nuclear ribonucleoprotein L [gene_biotype:protein_coding transcript_biotype:protein_coding]; heterogeneous nuclear ribonucleoprotein L; ENCODES a protein that exhibits poly(A) RNA binding…	chr1	coding
TC0100001192.rn.2	7.04503	7.14541	-1.07206	64526	Ech1	enoyl CoA hydratase 1, peroxisomal	NM_022594; ENSRNOT00000027537; BC062226; Ech1.aSep08; Ech1.bSep08; Ech1.cSep08; Ech1.dSep08; Ech1.eSep08; mRNARGD2566301_1; TCONS_00000466	RefSeq; ENSEMBL; GenBank; Ace View; Rat Genome Database; Chalmel	Rattus norvegicus enoyl CoA hydratase 1, peroxisomal (Ech1), mRNA.; enoyl CoA hydratase 1, peroxisomal [gene_biotype:protein_coding transcript_biotype:protein_coding]; Rattus norvegicus enoyl coenzyme A hydratase 1, peroxisomal, mRNA (cDNA clone MGC:72820 IMAGE:6890529), complete cds.; enoyl CoA hydratase 1, peroxisomal; ENCODES a protein that exhibits receptor binding (ortholog) AND INVOLVED IN …	chr1	coding
TC0100001193.rn.2	2.8722	3.14294	-1.20643	25474	Lgals4	lectin, galactoside-binding, soluble, 4	NM_012975; ENSRNOT00000041205; Lgals4.aSep08; mRNARGD2667951_1	RefSeq; ENSEMBL; Ace View; Rat Genome Database	Rattus norvegicus lectin, galactoside-binding, soluble, 4 (Lgals4), mRNA.; lectin, galactoside-binding, soluble, 4 [gene_biotype:protein_coding transcript_biotype:protein_coding]; lectin, galactoside-binding, soluble, 4; ENCODES a protein that exhibits carbohydrate binding (inferred) AND INTERACTS WITH 2 3 7 8-tetrachlorodibenzodioxine AND ammonium chloride AND cadmium dichloride	chr1	coding
TC0100001194.rn.2	5.75196	5.41732	1.26106	29518	Lgals7	lectin, galactoside-binding, soluble, 7	NM_022582; ENSRNOT00000027620; Lgals7.aSep08; Lgals7.bSep08; Lgals7.cSep08; mRNARGD2568940_1; mRNARGD7711426_1; mRNARGD7711427_1; mRNARGD7711428_1; mRNARGD7711429_1; mRNARGD7711430_1	RefSeq; ENSEMBL; Ace View; Rat Genome Database	Rattus norvegicus lectin, galactoside-binding, soluble, 7 (Lgals7), mRNA.; lectin, galactoside-binding, soluble, 7 [gene_biotype:protein_coding transcript_biotype:protein_coding]; lectin, galactoside-binding, soluble, 7; ENCODES a protein that exhibits carbohydrate binding (inferred) AND INVOLVED IN apoptotic process (inferred) AND FOUND IN extracellular vesicular exosome (ortholog) AND INTERACTS…	chr1	coding
TC0100001195.rn.2	3.55808	3.08174	1.39121	308476	Capn12	calpain 12	NM_001110808; ENSRNOT00000027645; Capn12.aSep08; Capn12.bSep08; mRNARGD4135899_1	RefSeq; ENSEMBL; Ace View; Rat Genome Database	Rattus norvegicus calpain 12 (Capn12), mRNA.; calpain 12 [gene_biotype:protein_coding transcript_biotype:protein_coding]; calpain 12; ENCODES a protein that exhibits calcium ion binding (inferred) AND INTERACTS WITH 17alpha-ethynylestradiol AND 2 3 7 8-tetrachlorodibenzodioxine (ortholog) AND 4 4'-diaminodiphenylmethane (ortholog)	chr1	coding
TC0100001199.rn.2	8.21756	8.12039	1.06968	292768	Yif1b	Yip1 interacting factor homolog B (S. cerevisiae)	NM_198734; BC058153; NM_001014810_2; ENSRNOT00000027987; ENSRNOT00000056933; mRNARGD2476491_1; mRNARGD2476502_1; mRNARGD7669068_1; mRNARGD7669069_1; mRNARGD7669070_1; TCONS_00000469; Yif1b.aSep08; Yif1b.bSep08; Yif1b.cSep08; Yif1b.dSep08; Yif1b.eSep08; ENSRNOT00000044145	RefSeq; GenBank; ENSEMBL; Rat Genome Database; Chalmel; Ace View	Rattus norvegicus Yip1 interacting factor homolog B (S. cerevisiae) (Yif1b), transcript variant 1, mRNA.; Rattus norvegicus Yip1 interacting factor homolog B (S. cerevisiae), mRNA (cDNA clone MGC:72987 IMAGE:6887903), complete cds.; Yip1 interacting factor homolog B (S. cerevisiae) (Yif1b), transcript variant 2, mRNA ; Yip1 interacting factor homolog B (S. cerevisiae) [gene_biotype:protein_coding…	chr1	coding
TC0100001200.rn.2	4.58084	4.31499	1.20235	114004	Ppp1r14a	protein phosphatase 1, regulatory (inhibitor) subunit 14A	NM_130403; ENSRNOT00000028070; mRNARGD2504906_1; mRNARGD7561616_1; mRNARGD7561617_1; mRNARGD7561618_1; mRNARGD7561619_1; mRNARGD7561620_1; mRNARGD7561621_1; Ppp1r14a.aSep08; Ppp1r14a.bSep08; TCONS_00008847; TCONS_00011613	RefSeq; ENSEMBL; Rat Genome Database; Ace View; Chalmel	Rattus norvegicus protein phosphatase 1, regulatory (inhibitor) subunit 14A (Ppp1r14a), mRNA.; protein phosphatase 1, regulatory (inhibitor) subunit 14A [gene_biotype:protein_coding transcript_biotype:protein_coding]; ENCODES a protein that exhibits protein phosphatase inhibitor activity (inferred) AND INVOLVED IN negative regulation of catalytic activity (inferred) AND regulation of phosphorylat…	chr1	coding
TC0100001201.rn.2	6.30849	6.18148	1.09203	50545	Dpf1	D4, zinc and double PHD fingers family 1	NM_001105729; ENSRNOT00000028091; BC159415; ENSRNOT00000046435; Dpf1.aSep08; Dpf1.bSep08; Dpf1.cSep08; Dpf1.dSep08; mRNARGD4126534_1; mRNARGD7585271_1; mRNARGD7585272_1; mRNARGD7585273_1; mRNARGD7585274_1; mRNARGD7585275_1; mRNARGD7585276_1; mRNARGD7585277_1; mRNARGD7585278_1; mRNARGD7585279_1; mRNARGD7585280_1	RefSeq; ENSEMBL; GenBank; Ace View; Rat Genome Database	Rattus norvegicus D4, zinc and double PHD fingers family 1 (Dpf1), mRNA.; D4, zinc and double PHD fingers family 1 [gene_biotype:protein_coding transcript_biotype:protein_coding]; Rattus norvegicus D4, zinc and double PHD fingers family 1, mRNA (cDNA clone MGC:188698 IMAGE:8368092), complete cds.; Zinc finger protein neuro-d4 ; D4, zinc and double PHD fingers family 1; ENCODES a protein that exhi…	chr1	coding
TC0100001202.rn.2	4.18329	4.43325	-1.18917		Zfp30	INTERACTS WITH (S)-nicotine (ortholog) AND 2 3 7 8-tetrachlorodibenzodioxine (ortholog) AND 4 4'-diaminodiphenylmethane (ortholog)	mRNARGD7627926_1; mRNARGD7627927_1; mRNARGD7627928_1	Rat Genome Database	INTERACTS WITH (S)-nicotine (ortholog) AND 2 3 7 8-tetrachlorodibenzodioxine (ortholog) AND 4 4'-diaminodiphenylmethane (ortholog)	chr1	ncrna
TC0100001203.rn.2	6.47089	6.93235	-1.37693	308482	Zfp84	zinc finger protein 84	NM_001107500; ENSRNOT00000035994; mRNARGD4135914_1; mRNARGD7505213_1; leegla.aSep08-unspliced	RefSeq; ENSEMBL; Rat Genome Database; Ace View	Rattus norvegicus zinc finger protein 84 (Zfp84), mRNA.; zinc finger protein 84 [gene_biotype:protein_coding transcript_biotype:protein_coding]; ENCODES a protein that exhibits metal ion binding (inferred) AND nucleic acid binding (inferred) AND INVOLVED IN regulation of transcription DNA-templated (inferred) AND FOUND IN intracellular (inferred) AND INTERACTS WITH thioacetamide AND 2 3 7 8-tetra…	chr1	coding
TC0100001207.rn.2	4.63656	4.86742	-1.17354		Zfp420; Zfp383; LOC100359464	zinc finger protein 420 [Source:RGD Symbol;Acc:2323829]; ENCODES a protein that exhibits metal ion binding (inferred) AND nucleic acid binding (inferred) AND INVOLVED IN regulation of transcription DNA-templated (inferred) AND FOUND IN intracellular (inferred) AND INTERACTS WITH 17beta-estradiol (ortholog) AND 2 3 7 8-tetrachlorodibenzodioxine (ortholog) AND 4-(ethoxymethylene)-2-phenyloxazol-5-o…	ENSRNOT00000032973; mRNARGD7680305_1; mRNARGD7680306_1; mRNARGD7680307_1; mRNARGD7680308_1; mRNARGD7680309_1; mRNARGD7680310_1; mRNARGD7680311_1; TCONS_00005075; mergla.aSep08-unspliced; zf-C2H2.125.aSep08-unspliced; zf-C2H2.95.aSep08	ENSEMBL; Rat Genome Database; Chalmel; Ace View	zinc finger protein 420 [gene_biotype:protein_coding transcript_biotype:protein_coding]; ENCODES a protein that exhibits metal ion binding (inferred) AND nucleic acid binding (inferred) AND INVOLVED IN regulation of transcription DNA-templated (inferred) AND FOUND IN intracellular (inferred) AND INTERACTS WITH 17beta-estradiol (ortholog) AND 2 3 7 8-tetrachlorodibenzodioxine (ortholog) AND 4-(eth…	chr1	ncrna
TC0100001209.rn.2	7.12075	7.03032	1.06469		Zfp383; Zfp790	Protein Zfp383 ; zinc finger protein 383 [Source:RGD Symbol;Acc:2318764]; zinc finger protein 790; ENCODES a protein that exhibits metal ion binding (inferred) AND nucleic acid binding (inferred) AND INVOLVED IN regulation of transcription DNA-templated (inferred) AND FOUND IN intracellular (inferred) AND INTERACTS WITH 17beta-estradiol (ortholog) AND 2 3 7 8-tetrachlorodibenzodioxine (ortholog) …	ENSRNOT00000033361; ENSRNOT00000074580; LOC499120.aSep08; LOC499120.bSep08; LOC499120.cSep08; LOC499120.dSep08-unspliced; mRNARGD7680312_1; mRNARGD7680313_1; mRNARGD7680314_1; mRNARGD7680315_1; mRNARGD7680316_1; mRNARGD7680317_1	ENSEMBL; Ace View; Rat Genome Database	Protein Zfp383 ; zinc finger protein 383 [gene_biotype:protein_coding transcript_biotype:protein_coding]; zinc finger protein 790; ENCODES a protein that exhibits metal ion binding (inferred) AND nucleic acid binding (inferred) AND INVOLVED IN regulation of transcription DNA-templated (inferred) AND FOUND IN intracellular (inferred) AND INTERACTS WITH 17beta-estradiol (ortholog) AND 2 3 7 8-tetra…	chr1	ncrna
TC0100001210.rn.2	3.11206	3.19278	-1.05754		LOC100359523	INTERACTS WITH 2 3 7 8-tetrachlorodibenzodioxine (ortholog) AND 4 4'-diaminodiphenylmethane (ortholog) AND benzo[a]pyrene (ortholog)	mRNARGD7550228_1	Rat Genome Database	INTERACTS WITH 2 3 7 8-tetrachlorodibenzodioxine (ortholog) AND 4 4'-diaminodiphenylmethane (ortholog) AND benzo[a]pyrene (ortholog)	chr1	ncrna
TC0100001211.rn.2	7.86581	8.00633	-1.1023	308482	Zfp84	zinc finger protein 84	ENSRNOT00000073521; ENSRNOT00000074299; mRNARGD7510297_1	ENSEMBL; Rat Genome Database	zinc finger protein 84 [gene_biotype:protein_coding transcript_biotype:protein_coding]; zinc finger protein 420-like	chr1	coding
TC0100001212.rn.2	4.68656	4.53918	1.10756	292763	Map4k1	mitogen activated protein kinase kinase kinase kinase 1	NM_001106243; ENSRNOT00000027837; Map4k1.aSep08; Map4k1.bSep08; Map4k1.cSep08; Map4k1.dSep08; Map4k1.eSep08; Map4k1.fSep08; mRNARGD4120887_1; mRNARGD7737236_1	RefSeq; ENSEMBL; Ace View; Rat Genome Database	Rattus norvegicus mitogen activated protein kinase kinase kinase kinase 1 (Map4k1), mRNA.; mitogen activated protein kinase kinase kinase kinase 1 [gene_biotype:protein_coding transcript_biotype:protein_coding]; mitogen activated protein kinase kinase kinase kinase 1; ENCODES a protein that exhibits ATP binding (ortholog) AND MAP kinase kinase kinase kinase activity (ortholog) AND protein serine/…	chr1	coding
TC0100001215.rn.2	3.54841	3.79906	-1.18974	170668	Rasgrp4	RAS guanyl releasing protein 4	NM_130824; ENSRNOT00000048677; mRNARGD2428670_1; Rasgrp4.aSep08; Rasgrp4.bSep08-unspliced; Rasgrp4.cSep08	RefSeq; ENSEMBL; Rat Genome Database; Ace View	Rattus norvegicus RAS guanyl releasing protein 4 (Rasgrp4), mRNA.; RAS guanyl releasing protein 4 [gene_biotype:protein_coding transcript_biotype:protein_coding]; ENCODES a protein that exhibits Ras guanyl-nucleotide exchange factor activity (ortholog) AND INVOLVED IN cell growth (ortholog) AND cell proliferation (ortholog) AND positive regulation of Ras GTPase activity (ortholog) AND PARTICIPATE…	chr1	coding
TC0100001217.rn.2	4.91982	4.99253	-1.05169	292765	Ggn	gametogenetin	NM_001013065; ENSRNOT00000056955; BC081922; BC100147; Ggn.aSep08; Ggn.bSep08; mRNARGD2476590_1; mRNARGD7513389_1; mRNARGD7513390_1; TCONS_00008845; TCONS_00008846; TCONS_00011612	RefSeq; ENSEMBL; GenBank; Ace View; Rat Genome Database; Chalmel	Rattus norvegicus gametogenetin (Ggn), transcript variant 1, mRNA.; gametogenetin [gene_biotype:protein_coding transcript_biotype:protein_coding]; Rattus norvegicus gametogenetin, mRNA (cDNA clone MGC:93898 IMAGE:7112701), complete cds.; Rattus norvegicus gametogenetin, mRNA (cDNA clone MGC:114370 IMAGE:7111711), complete cds.; gametogenetin; ENCODES a protein that exhibits protein dimerization a…	chr1	coding
TC0100001218.rn.2	8.22876	8.12482	1.07471	292768	Yif1b	Yip1 interacting factor homolog B (S. cerevisiae)	NM_001014810; NM_198734_2; BC058153_2	RefSeq; GenBank	Rattus norvegicus Yip1 interacting factor homolog B (S. cerevisiae) (Yif1b), transcript variant 2, mRNA.; Yip1 interacting factor homolog B (S. cerevisiae) (Yif1b), transcript variant 2, mRNA ; Yip1 interacting factor homolog B (S. cerevisiae), mRNA (cDNA clone MGC:72987 IMAGE:6887903), complete cds.	chr1	coding
TC0100001219.rn.2	6.43433	6.48243	-1.0339		Zfp383	zinc finger protein 383 [Source:RGD Symbol;Acc:2318764]; Protein Zfp383 ; ENCODES a protein that exhibits metal ion binding (inferred) AND nucleic acid binding (inferred) AND INVOLVED IN regulation of transcription DNA-templated (inferred) AND FOUND IN intracellular (inferred) AND INTERACTS WITH 17beta-estradiol (ortholog) AND 2 3 7 8-tetrachlorodibenzodioxine (ortholog) AND 4-(ethoxymethylene)-2…	ENSRNOT00000072556; ENSRNOT00000073282; mRNARGD7680318_1; mRNARGD7680319_1; mRNARGD7680320_1; mRNARGD7680321_1; mRNARGD7680322_1; mRNARGD7680323_1	ENSEMBL; Rat Genome Database	zinc finger protein 383 [gene_biotype:protein_coding transcript_biotype:protein_coding]; Protein Zfp383 ; ENCODES a protein that exhibits metal ion binding (inferred) AND nucleic acid binding (inferred) AND INVOLVED IN regulation of transcription DNA-templated (inferred) AND FOUND IN intracellular (inferred) AND INTERACTS WITH 17beta-estradiol (ortholog) AND 2 3 7 8-tetrachlorodibenzodioxine (ort…	chr1	ncrna
TC0100001220.rn.2	8.21123	8.34056	-1.09378	246264	Zfp382	zinc finger protein 382	NM_144749; ENSRNOT00000028187; BC127483; mRNARGD2607488_1; Zfp382.aSep08; Zfp382.bSep08	RefSeq; ENSEMBL; GenBank; Rat Genome Database; Ace View	Rattus norvegicus zinc finger protein 382 (Zfp382), mRNA.; zinc finger protein 382 [gene_biotype:protein_coding transcript_biotype:protein_coding]; Rattus norvegicus zinc finger protein 382, mRNA (cDNA clone MGC:156588 IMAGE:8365988), complete cds.; ENCODES a protein that exhibits DNA binding (inferred) AND metal ion binding (inferred) AND INVOLVED IN negative regulation of transcription DNA-temp…	chr1	coding
TC0100001221.rn.2	3.76766	4.11193	-1.26951		LOC100359523	INTERACTS WITH 2 3 7 8-tetrachlorodibenzodioxine (ortholog) AND 4 4'-diaminodiphenylmethane (ortholog) AND benzo[a]pyrene (ortholog)	mRNARGD6616549_1	Rat Genome Database	INTERACTS WITH 2 3 7 8-tetrachlorodibenzodioxine (ortholog) AND 4 4'-diaminodiphenylmethane (ortholog) AND benzo[a]pyrene (ortholog)	chr1	ncrna
TC0100001222.rn.2	7.30691	7.44801	-1.10274		LOC102547059; ENSRNOG00000033571; Zfp568	Uncharacterized protein ; zinc finger protein 420-like [Source:RGD Symbol;Acc:7510295]; zinc finger protein 420-like; Uncharacterized protein [Source:UniProtKB/TrEMBL;Acc:D4A3P6]; zinc finger protein 568	ENSRNOT00000071023; ENSRNOT00000072762; mRNARGD7510298_1; mRNARGD7510299_1; TCONS_00000482; Zfp568.aSep08; pygla.aSep08-unspliced	ENSEMBL; Rat Genome Database; Chalmel; Ace View	Uncharacterized protein ; zinc finger protein 420-like [gene_biotype:protein_coding transcript_biotype:protein_coding]; zinc finger protein 420-like; Uncharacterized protein [Source:UniProtKB/TrEMBL;Acc:D4A3P6]; zinc finger protein 568; Unannotated AceView Transcript	chr1	ncrna
TC0100001223.rn.2	6.75204	6.84181	-1.0642		Zfp569	INTERACTS WITH ammonium chloride AND N-nitrosodiethylamine AND benzo[a]pyrene (ortholog)	mRNARGD7562689_1	Rat Genome Database	INTERACTS WITH ammonium chloride AND N-nitrosodiethylamine AND benzo[a]pyrene (ortholog)	chr1	ncrna
TC0100001226.rn.2	6.47822	6.75045	-1.20768		Zfp260; beyflu	zinc finger protein 260 (Zfp260), mRNA ; zinc finger protein 260 [Source:RGD Symbol;Acc:621205]; zinc finger protein 260, mRNA (cDNA clone MGC:124623 IMAGE:7937786), complete cds.; ENCODES a protein that exhibits DNA binding (inferred) AND metal ion binding (inferred) AND INVOLVED IN multicellular organismal development (inferred) AND transcription DNA-templated (inferred) AND FOUND IN cytoplasm …	NM_017364_2; ENSRNOT00000049877; BC099805_2; mRNARGD2581913_1; TCONS_00008853; TCONS_00008854; Zfp260.aSep08-unspliced; beyflu.aSep08; beyflu.cSep08	RefSeq; ENSEMBL; GenBank; Rat Genome Database; Chalmel; Ace View	zinc finger protein 260 (Zfp260), mRNA ; zinc finger protein 260 [gene_biotype:protein_coding transcript_biotype:protein_coding]; zinc finger protein 260, mRNA (cDNA clone MGC:124623 IMAGE:7937786), complete cds.; ENCODES a protein that exhibits DNA binding (inferred) AND metal ion binding (inferred) AND INVOLVED IN multicellular organismal development (inferred) AND transcription DNA-templated (…	chr1	ncrna
TC0100001227.rn.2	9.16503	9.3914	-1.16988	53982	Zfp260	zinc finger protein 260	NM_017364; BC099805; ENSRNOT00000074301; mRNARGD7517223_1	RefSeq; GenBank; ENSEMBL; Rat Genome Database	Rattus norvegicus zinc finger protein 260 (Zfp260), mRNA.; Rattus norvegicus zinc finger protein 260, mRNA (cDNA clone MGC:124623 IMAGE:7937786), complete cds.; zinc finger protein 260 [gene_biotype:protein_coding transcript_biotype:protein_coding]; INTERACTS WITH 2-methylcholine (ortholog) AND coumestrol (ortholog) AND disodium selenite (ortholog)	chr1	coding
TC0100001229.rn.2	6.07478	6.29583	-1.16558		Zfp420	Protein LOC100359464 ; ENCODES a protein that exhibits metal ion binding (inferred) AND nucleic acid binding (inferred) AND PARTICIPATES IN p53 signaling pathway AND INTERACTS WITH (-)-epigallocatechin 3-gallate (ortholog) AND (S)-colchicine (ortholog) AND (S)-nicotine (ortholog)	ENSRNOT00000073256; mRNARGD2726584_1; mRNARGD7751158_1; mRNARGD7751159_1; mRNARGD7751160_1; mRNARGD7751161_1; mRNARGD7751162_1	ENSEMBL; Rat Genome Database	Protein LOC100359464 ; ENCODES a protein that exhibits metal ion binding (inferred) AND nucleic acid binding (inferred) AND PARTICIPATES IN p53 signaling pathway AND INTERACTS WITH (-)-epigallocatechin 3-gallate (ortholog) AND (S)-colchicine (ortholog) AND (S)-nicotine (ortholog)	chr1	ncrna
TC0100001231.rn.2	5.79737	5.95426	-1.11488		LOC100912964	zinc finger protein 567-like	mRNARGD7607508_1	Rat Genome Database	zinc finger protein 567-like	chr1	ncrna
TC0100001233.rn.2	3.80788	3.95949	-1.11081		LOC100910772	ENCODES a protein that exhibits cytochrome-c oxidase activity (inferred) AND INVOLVED IN hydrogen ion transmembrane transport (inferred) AND FOUND IN mitochondrion (ortholog) AND INTERACTS WITH 17beta-estradiol (ortholog) AND 2 3 7 8-tetrachlorodibenzodioxine (ortholog) AND 4 4'-diaminodiphenylmethane (ortholog)	mRNARGD6496528_1; mRNARGD7749142_1; ENSRNOT00000075116	Rat Genome Database; ENSEMBL	ENCODES a protein that exhibits cytochrome-c oxidase activity (inferred) AND INVOLVED IN hydrogen ion transmembrane transport (inferred) AND FOUND IN mitochondrion (ortholog) AND INTERACTS WITH 17beta-estradiol (ortholog) AND 2 3 7 8-tetrachlorodibenzodioxine (ortholog) AND 4 4'-diaminodiphenylmethane (ortholog); Uncharacterized protein [gene_biotype:protein_coding transcript_biotype:protein_codi…	chr1	ncrna
TC0100001236.rn.2	7.87055	7.98107	-1.07962		LOC100911822; Polr2i	ENCODES a protein that exhibits DNA binding (inferred) AND zinc ion binding (inferred) AND INTERACTS WITH cobalt dichloride (ortholog) AND copper(2+) sulfate (ortholog); polymerase (RNA) II (DNA directed) polypeptide I; polymerase (RNA) II (DNA directed) polypeptide I (Polr2i), mRNA.	mRNARGD6490500_1; Polr2i.aSep08; Polr2i.bSep08; Polr2i.cSep08-unspliced; Polr2i.dSep08; TCONS_00002055; ENSRNOT00000028222	Rat Genome Database; Ace View; Chalmel; ENSEMBL	ENCODES a protein that exhibits DNA binding (inferred) AND zinc ion binding (inferred) AND INTERACTS WITH cobalt dichloride (ortholog) AND copper(2+) sulfate (ortholog); polymerase (RNA) II (DNA directed) polypeptide I; polymerase (RNA) II (DNA directed) polypeptide I (Polr2i), mRNA.; DNA-directed RNA polymerase II subunit RPB9-like [gene_biotype:protein_coding transcript_biotype:protein_coding]	chr1	ncrna
TC0100001239.rn.2	7.70148	7.76626	-1.04593		Clip3; LOC100911911	CAP-GLY domain containing linker protein 3; ENCODES a protein that exhibits ganglioside binding (ortholog) AND microtubule binding (ortholog) AND INVOLVED IN chaperone-mediated protein transport (ortholog) AND membrane biogenesis (ortholog) AND negative regulation of microtubule polymerization (ortholog) AND FOUND IN early endosome membrane (ortholog) AND membrane raft (ortholog) AND plasma membr…	Clip3.aSep08; Clip3.bSep08; mRNARGD6490328_1; mRNARGD7671863_1; ENSRNOT00000028247	Ace View; Rat Genome Database; ENSEMBL	CAP-GLY domain containing linker protein 3; ENCODES a protein that exhibits ganglioside binding (ortholog) AND microtubule binding (ortholog) AND INVOLVED IN chaperone-mediated protein transport (ortholog) AND membrane biogenesis (ortholog) AND negative regulation of microtubule polymerization (ortholog) AND FOUND IN early endosome membrane (ortholog) AND membrane raft (ortholog) AND plasma membr…	chr1	ncrna
TC0100001240.rn.2	6.73553	6.774	-1.02703	100912458	LOC100912458; Alkbh6	probable alpha-ketoglutarate-dependent dioxygenase ABH6-like; alkB, alkylation repair homolog 6 (E. coli); INTERACTS WITH disodium selenite (ortholog) AND methyl methanesulfonate (ortholog) AND valproic acid (ortholog)	ENSRNOT00000051259; Alkbh6.aSep08; Alkbh6.bSep08; Alkbh6.cSep08; Alkbh6.dSep08; Alkbh6.eSep08; mRNARGD6487141_1; mRNARGD7505828_1	ENSEMBL; Ace View; Rat Genome Database	alkB, alkylation repair homolog 6 (E. coli) [gene_biotype:protein_coding transcript_biotype:protein_coding]; alkB, alkylation repair homolog 6 (E. coli); INTERACTS WITH disodium selenite (ortholog) AND methyl methanesulfonate (ortholog) AND valproic acid (ortholog)	chr1	coding
TC0100001241.rn.2	4.903	4.7284	1.12865		LOC100911963; Syne4	INVOLVED IN establishment of epithelial cell apical/basal polarity (ortholog) AND FOUND IN integral component of nuclear outer membrane (ortholog) AND INTERACTS WITH 2 3 7 8-tetrachlorodibenzodioxine AND coumarin AND cerium trichloride (ortholog); spectrin repeat containing, nuclear envelope family member 4	mRNARGD6489871_1; mRNARGD6489872_1; mRNARGD7580575_1; mRNARGD7580576_1; mRNARGD7580577_1; RGD1304580.aSep08; RGD1304580.bSep08; ENSRNOT00000028265	Rat Genome Database; Ace View; ENSEMBL	INVOLVED IN establishment of epithelial cell apical/basal polarity (ortholog) AND FOUND IN integral component of nuclear outer membrane (ortholog) AND INTERACTS WITH 2 3 7 8-tetrachlorodibenzodioxine AND coumarin AND cerium trichloride (ortholog); spectrin repeat containing, nuclear envelope family member 4; nesprin-4-like [gene_biotype:protein_coding transcript_biotype:protein_coding]	chr1	ncrna
TC0100001245.rn.2	4.15158	3.77774	1.29579	361537	Tyrobp	Tyro protein tyrosine kinase binding protein	NM_212525; ENSRNOT00000028284; mRNARGD2640649_1; TCONS_00005090; Tyrobp.aSep08; Tyrobp.bSep08; Tyrobp.cSep08-unspliced; Tyrobp.dSep08	RefSeq; ENSEMBL; Rat Genome Database; Chalmel; Ace View	Rattus norvegicus Tyro protein tyrosine kinase binding protein (Tyrobp), mRNA.; Tyro protein tyrosine kinase binding protein [gene_biotype:protein_coding transcript_biotype:protein_coding]; ENCODES a protein that exhibits identical protein binding (ortholog) AND receptor binding (ortholog) AND INVOLVED IN integrin-mediated signaling pathway (ortholog) AND macrophage activation involved in immune …	chr1	coding
TC0100001246.rn.2	4.34125	4.11962	1.16605	308496	Nfkbid	nuclear factor of kappa light polypeptide gene enhancer in B-cells inhibitor, delta	ENSRNOT00000029719; ENSRNOT00000075205; mRNARGD6543798_1; mRNARGD7670048_1; mRNARGD7670049_1; mRNARGD7670050_1; Nfkbid.aSep08	ENSEMBL; Rat Genome Database; Ace View	nuclear factor of kappa light polypeptide gene enhancer in B-cells inhibitor, delta [gene_biotype:protein_coding transcript_biotype:protein_coding]; Uncharacterized protein ; ENCODES a protein that exhibits NF-kappaB binding (ortholog) AND INVOLVED IN negative regulation of I-kappaB kinase/NF-kappaB signaling (ortholog) AND negative regulation of NF-kappaB transcription factor activity (ortholog)…	chr1	coding
TC0100001247.rn.2	3.37296	3.37419	-1.00086	64563	Nphs1	nephrosis 1, congenital, Finnish type (nephrin)	NM_022628; ENSRNOT00000045212; ENSRNOT00000028358; mRNARGD2565521_1; mRNARGD7693922_1; Nphs1.aSep08; Nphs1.bSep08	RefSeq; ENSEMBL; Rat Genome Database; Ace View	Rattus norvegicus nephrosis 1, congenital, Finnish type (nephrin) (Nphs1), mRNA.; nephrosis 1, congenital, Finnish type (nephrin) [gene_biotype:protein_coding transcript_biotype:protein_coding]; nephrosis 1, congenital, Finnish type (nephrin) (Nphs1), mRNA ; ENCODES a protein that exhibits alpha-actinin binding AND protein domain specific binding AND spectrin binding AND INVOLVED IN cell adhesion…	chr1	coding
TC0100001248.rn.2	3.11511	3.22833	-1.08164	361538	Prodh2	proline dehydrogenase (oxidase) 2	NM_001038588; BC158806; ENSRNOT00000028392; mRNARGD4130601_1; Prodh2.cSep08	RefSeq; GenBank; ENSEMBL; Rat Genome Database; Ace View	Rattus norvegicus proline dehydrogenase (oxidase) 2 (Prodh2), mRNA.; Rattus norvegicus proline dehydrogenase (oxidase) 2, mRNA (cDNA clone MGC:188224 IMAGE:7324442), complete cds.; proline dehydrogenase (oxidase) 2 (Prodh2), mRNA ; ENCODES a protein that exhibits proline dehydrogenase activity (inferred) AND INVOLVED IN glutamate biosynthetic process (inferred) AND oxidation-reduction process (in…	chr1	coding
TC0100001249.rn.2	4.06188	3.49971	1.47649		RGD1560986	similar to Gene model 1082; Chalmel, et. al. AceView Annotation RGD1560986.aSep08	mRNARGD7623310_1; mRNARGD7623311_1; mRNARGD7623312_1; mRNARGD7623313_1; mRNARGD7623314_1; mRNARGD7623315_1; mRNARGD7623316_1; RGD1560986.aSep08; TCONS_00011614	Rat Genome Database; Ace View; Chalmel	similar to Gene model 1082; Chalmel, et. al. AceView Annotation RGD1560986.aSep08	chr1	ncrna
TC0100001251.rn.2	8.9261	8.90236	1.01659	192245	Hspb6	heat shock protein, alpha-crystallin-related, B6	NM_138887; ENSRNOT00000028401; Hspb6.aSep08; Hspb6.bSep08; mRNARGD2361652_1	RefSeq; ENSEMBL; Ace View; Rat Genome Database	Rattus norvegicus heat shock protein, alpha-crystallin-related, B6 (Hspb6), mRNA.; heat shock protein, alpha-crystallin-related, B6 [gene_biotype:protein_coding transcript_biotype:protein_coding]; heat shock protein, alpha-crystallin-related, B6; ENCODES a protein that exhibits protein homodimerization activity AND INVOLVED IN regulation of muscle contraction AND FOUND IN cytoplasm (ortholog) AND…	chr1	coding
TC0100001252.rn.2	7.13078	6.89677	1.1761	361542; 499126	U2af1l4; Igflr1	U2 small nuclear RNA auxiliary factor 1-like 4; IGF-like family receptor 1	NM_001008775; NM_001134610; ENSRNOT00000028442; ENSRNOT00000038154; ENSRNOT00000046569; mRNARGD2640561_1; mRNARGD4121183_1; mRNARGD7678360_1; mRNARGD7678361_1; mRNARGD7678362_1; mRNARGD7678363_1; mRNARGD7708107_1; mRNARGD7708108_1; mRNARGD7708109_1; TCONS_00000497; U2af1l4andRGD1563574.aSep08; U2af1l4andRGD1563574.bSep08; U2af1l4andRGD1563574.cSep08; U2af1l4andRGD1563574.dSep08; U2af1l4andRGD1563…	RefSeq; ENSEMBL; Rat Genome Database; Chalmel; Ace View	Rattus norvegicus U2 small nuclear RNA auxiliary factor 1-like 4 (U2af1l4), mRNA.; Rattus norvegicus IGF-like family receptor 1 (Igflr1), mRNA.; IGF-like family receptor 1 [gene_biotype:protein_coding transcript_biotype:protein_coding]; U2 small nuclear RNA auxiliary factor 1-like 4 [gene_biotype:protein_coding transcript_biotype:protein_coding]; U2 small nuclear RNA auxiliary factor 1-like 4 (U2…	chr1	coding
TC0100001256.rn.2	2.5901	2.6085	-1.01283	688924	LOC688924	hypothetical protein LOC688924; FOUND IN integral component of membrane (inferred); hypothetical protein LOC688924 (LOC688924), mRNA.	NM_001109519; ENSRNOT00000056742; LOC688924.aSep08; mRNARGD4114423_1; TCONS_00011617; TCONS_00011618	RefSeq; ENSEMBL; Ace View; Rat Genome Database; Chalmel	Rattus norvegicus hypothetical protein LOC688924 (LOC688924), mRNA.; hypothetical protein LOC688924 [gene_biotype:protein_coding transcript_biotype:protein_coding]; hypothetical protein LOC688924; FOUND IN integral component of membrane (inferred); hypothetical protein LOC688924 (LOC688924), mRNA.	chr1	coding
TC0100001257.rn.2	1.91656	1.98664	-1.04978	24216	Atp4a	ATPase, H+/K+ exchanging, alpha polypeptide	NM_012509; ENSRNOT00000028508; Atp4a.aSep08; mRNARGD4113078_1	RefSeq; ENSEMBL; Ace View; Rat Genome Database	Rattus norvegicus ATPase, H+/K+ exchanging, alpha polypeptide (Atp4a), mRNA.; ATPase, H+/K+ exchanging, alpha polypeptide [gene_biotype:protein_coding transcript_biotype:protein_coding]; ATPase, H+/K+ exchanging, alpha polypeptide; ENCODES a protein that exhibits hydrogen:potassium-exchanging ATPase activity (ortholog) AND protein heterodimerization activity (ortholog) AND INVOLVED IN ATP catabol…	chr1	coding
TC0100001258.rn.2	4.90242	4.55238	1.2746	292793	Sbsn	suprabasin	NM_001044231; NM_001198590; NM_001198591; ENSRNOT00000028526; mRNARGD4120837_1; mRNARGD6606718_1; mRNARGD6606719_1; Sbsn.aSep08; Sbsn.bSep08; Sbsn.cSep08-unspliced; Sbsn.dSep08; Sbsn.fSep08	RefSeq; ENSEMBL; Rat Genome Database; Ace View	Rattus norvegicus suprabasin (Sbsn), transcript variant 2, mRNA.; Rattus norvegicus suprabasin (Sbsn), transcript variant 1, mRNA.; Rattus norvegicus suprabasin (Sbsn), transcript variant 3, mRNA.; suprabasin [gene_biotype:protein_coding transcript_biotype:protein_coding]; FOUND IN cytoplasm (ortholog) AND extracellular vesicular exosome (ortholog) AND INTERACTS WITH diuron AND toluene AND 2 3 7 …	chr1	coding
TC0100001259.rn.2	3.0279	2.94444	1.05956	361548	Dmkn	dermokine	NM_001173357; BC166816; Dmkn.bSep08	RefSeq; GenBank; Ace View	Rattus norvegicus dermokine (Dmkn), mRNA.; Rattus norvegicus dermokine, mRNA (cDNA clone MGC:188672 IMAGE:7462729), complete cds.; dermokine	chr1	coding
TC0100001260.rn.2	2.64348	3.24266	-1.51486		Krtdap	keratinocyte differentiation associated protein (Krtdap), mRNA.	NM_001033131	Mm2Rn5	keratinocyte differentiation associated protein (Krtdap), mRNA.	chr1	ncrna
TC0100001265.rn.2	4.03607	4.58322	-1.4612		Fam187b; LOC100909893	family with sequence similarity 187, member B ; family with sequence similarity 187, member B; family with sequence similarity 187 member B; INTERACTS WITH paracetamol (ortholog); PREDICTED: hypothetical protein LOC689048, transcript variant 2 (LOC689048), mRNA.; PREDICTED: hypothetical protein LOC689048, transcript variant 1 (LOC689048), mRNA.	ENSRNOT00000028593; LOC689048.aSep08-unspliced; mRNARGD2378922_1; mRNARGD6501428_1; TCONS_00008868; TCONS_00008869; ENSRNOT00000075068	ENSEMBL; Ace View; Rat Genome Database; Chalmel	family with sequence similarity 187, member B ; family with sequence similarity 187, member B; family with sequence similarity 187 member B; INTERACTS WITH paracetamol (ortholog); PREDICTED: hypothetical protein LOC689048, transcript variant 2 (LOC689048), mRNA.; PREDICTED: hypothetical protein LOC689048, transcript variant 1 (LOC689048), mRNA.; protein FAM187B-like [gene_biotype:protein_coding t…	chr1	ncrna
TC0100001269.rn.2	3.38315	2.93905	1.36047	361549	Lgi4	leucine-rich repeat LGI family, member 4	NM_199499; ENSRNOT00000028632; BC064659; Lgi4.aSep08; Lgi4.bSep08; mRNARGD2640409_1	RefSeq; ENSEMBL; GenBank; Ace View; Rat Genome Database	Rattus norvegicus leucine-rich repeat LGI family, member 4 (Lgi4), mRNA.; leucine-rich repeat LGI family, member 4 [gene_biotype:protein_coding transcript_biotype:protein_coding]; Rattus norvegicus leucine-rich repeat LGI family, member 4, mRNA (cDNA clone MGC:72559 IMAGE:5623799), complete cds.; leucine-rich repeat LGI family, member 4; INVOLVED IN adult locomotory behavior (ortholog) AND glial …	chr1	coding
TC0100001273.rn.2	3.26414	2.69356	1.48512		LOC100910258; doyflu	zinc finger protein 599-like; Chalmel, et. al. AceView Annotation doyflu.aSep08	mRNARGD6499589_1; TCONS_00011624; doyflu.aSep08; zawgla.aSep08-unspliced	Rat Genome Database; Chalmel; Ace View	zinc finger protein 599-like; Chalmel, et. al. AceView Annotation doyflu.aSep08; Unannotated AceView Transcript	chr1	ncrna
TC0100001274.rn.2	3.95489	3.62154	1.25994		Scgb2b2	secretoglobin, family 2B, member 2 [Source:RGD Symbol;Acc:1549752]; FOUND IN extracellular space (inferred)	ENSRNOT00000030687; mRNARGD2639178_1	ENSEMBL; Rat Genome Database	secretoglobin, family 2B, member 2 [gene_biotype:protein_coding transcript_biotype:protein_coding]; FOUND IN extracellular space (inferred)	chr1	ncrna
TC0100001275.rn.2	2.97207	2.46516	1.421	292801; 689199	LOC292801; LOC689199; Apbh	lacrimal gland protein; similar to androgen-binding protein eta; androgen-binding protein eta [Source:RGD Symbol;Acc:1596105]; androgen-binding protein eta	NM_001170400; NM_001170457; ENSRNOT00000066292; mRNARGD4113089_1	RefSeq; ENSEMBL; Rat Genome Database	Rattus norvegicus lacrimal gland protein (LOC292801), mRNA.; Rattus norvegicus similar to androgen-binding protein eta (LOC689199), mRNA.; androgen-binding protein eta [gene_biotype:protein_coding transcript_biotype:protein_coding]; androgen-binding protein eta	chr1	coding
TC0100001276.rn.2	4.16052	3.92534	1.17705	361551	Scgb1b30	secretoglobin, family 1B, member 30	NM_001100859; ENSRNOT00000052376; Abpa.aSep08; Abpa.bSep08-unspliced; mRNARGD4130591_1	RefSeq; ENSEMBL; Ace View; Rat Genome Database	Rattus norvegicus secretoglobin, family 1B, member 30 (Scgb1b30), mRNA.; androgen-binding protein eta [gene_biotype:protein_coding transcript_biotype:protein_coding]; secretoglobin, family 1B, member 30; secretoglobin family 1B member 30	chr1	coding
TC0100001289.rn.2	4.25323	3.61056	1.56122		LOC102549503; Chst8	uncharacterized LOC102549503; carbohydrate (N-acetylgalactosamine 4-0) sulfotransferase 8 (Chst8), mRNA. Chalmel, et. al. Testis-expressed Unannotated Transcripts (TUTs)	mRNARGD7610729_1; mRNARGD7610730_1; mRNARGD7610731_1; TCONS_00011627	Rat Genome Database; Chalmel	uncharacterized LOC102549503; carbohydrate (N-acetylgalactosamine 4-0) sulfotransferase 8 (Chst8), mRNA. Chalmel, et. al. Testis-expressed Unannotated Transcripts (TUTs)	chr1	ncrna
TC0100001291.rn.2	3.18694	3.15946	1.01923		RGD1560088	similar to NADH:ubiquinone oxidoreductase B15 subunit [Source:RGD Symbol;Acc:1560088]; ENCODES a protein that exhibits NADH dehydrogenase (ubiquinone) activity (inferred) AND INVOLVED IN oxidation-reduction process (inferred) AND PARTICIPATES IN Alzheimer disease pathway AND Huntington disease pathway AND oxidative phosphorylation pathway AND FOUND IN mitochondrion (inferred) AND INTERACTS WITH l…	ENSRNOT00000047207; mRNARGD2482601_1	ENSEMBL; Rat Genome Database	similar to NADH:ubiquinone oxidoreductase B15 subunit [gene_biotype:protein_coding transcript_biotype:protein_coding]; ENCODES a protein that exhibits NADH dehydrogenase (ubiquinone) activity (inferred) AND INVOLVED IN oxidation-reduction process (inferred) AND PARTICIPATES IN Alzheimer disease pathway AND Huntington disease pathway AND oxidative phosphorylation pathway AND FOUND IN mitochondrion…	chr1	ncrna
TC0100001292.rn.2	6.26458	6.59394	-1.25646		Pepd	ENCODES a protein that exhibits peptidase activity (ortholog) AND INVOLVED IN proteolysis (ortholog) AND ASSOCIATED WITH Prolidase Deficiency (ortholog) AND FOUND IN extracellular vesicular exosome (ortholog) AND INTERACTS WITH 2 4-dinitrotoluene AND bis(2-ethylhexyl) phthalate AND bisphenol A	mRNARGD7734412_1	Rat Genome Database	ENCODES a protein that exhibits peptidase activity (ortholog) AND INVOLVED IN proteolysis (ortholog) AND ASSOCIATED WITH Prolidase Deficiency (ortholog) AND FOUND IN extracellular vesicular exosome (ortholog) AND INTERACTS WITH 2 4-dinitrotoluene AND bis(2-ethylhexyl) phthalate AND bisphenol A	chr1	ncrna
TC0100001294.rn.2	6.27491	6.72868	-1.36961	292808	Pepd	peptidase D	NM_001009641; BC088440; ENSRNOT00000028701; mRNARGD2464158_1; mRNARGD2464158_2; Pepd.aSep08; Pepd.bSep08; TCONS_00000499; TCONS_00000500; TCONS_00000501	RefSeq; GenBank; ENSEMBL; Rat Genome Database; Ace View; Chalmel	Rattus norvegicus peptidase D (Pepd), mRNA.; Rattus norvegicus peptidase D, mRNA (cDNA clone MGC:95081 IMAGE:7126171), complete cds.; peptidase D (Pepd), mRNA ; ENCODES a protein that exhibits peptidase activity (ortholog) AND INVOLVED IN proteolysis (ortholog) AND ASSOCIATED WITH Prolidase Deficiency (ortholog) AND FOUND IN extracellular vesicular exosome (ortholog) AND INTERACTS WITH 2 4-dinitr…	chr1	coding
TC0100001296.rn.2	8.80541	8.74343	1.0439		Capns1	ENCODES a protein that exhibits calcium-dependent cysteine-type endopeptidase activity AND protein heterodimerization activity AND INVOLVED IN proteolysis AND FOUND IN plasma membrane (inferred) AND INTERACTS WITH 2 3 7 8-tetrachlorodibenzodioxine (ortholog) AND 3 3' 5-triiodo-L-thyronine (ortholog) AND 4-hydroxynon-2-enal (ortholog)	mRNARGD2632611_1	Rat Genome Database	ENCODES a protein that exhibits calcium-dependent cysteine-type endopeptidase activity AND protein heterodimerization activity AND INVOLVED IN proteolysis AND FOUND IN plasma membrane (inferred) AND INTERACTS WITH 2 3 7 8-tetrachlorodibenzodioxine (ortholog) AND 3 3' 5-triiodo-L-thyronine (ortholog) AND 4-hydroxynon-2-enal (ortholog)	chr1	ncrna
TC0100001297.rn.2	5.99123	6.15104	-1.11714	100912030	LOC100912030; Sdhaf1	succinate dehydrogenase assembly factor 1, mitochondrial-like; INVOLVED IN mitochondrial respiratory chain complex II assembly (ortholog) AND ASSOCIATED WITH Mitochondrial Complex II Deficiency (ortholog) AND FOUND IN mitochondrion (ortholog) AND INTERACTS WITH fipronil AND phenethyl isothiocyanate AND (S)-colchicine (ortholog)	ENSRNOT00000074494; mRNARGD6742231_1	ENSEMBL; Rat Genome Database	succinate dehydrogenase complex assembly factor 1 [gene_biotype:protein_coding transcript_biotype:protein_coding]; INVOLVED IN mitochondrial respiratory chain complex II assembly (ortholog) AND ASSOCIATED WITH Mitochondrial Complex II Deficiency (ortholog) AND FOUND IN mitochondrion (ortholog) AND INTERACTS WITH fipronil AND phenethyl isothiocyanate AND (S)-colchicine (ortholog)	chr1	coding
TC0100001298.rn.2	6.87014	7.03502	-1.12107		Wdr62	WD repeat domain 62 [Source:RGD Symbol;Acc:1306714]; INVOLVED IN cerebral cortex development (ortholog) AND neurogenesis (ortholog) AND ASSOCIATED WITH MICROCEPHALY 2 PRIMARY AUTOSOMAL RECESSIVE WITH OR WITHOUT CORTICAL MALFORMATIONS (ortholog) AND FOUND IN cytoplasm (ortholog) AND nucleus (ortholog) AND spindle pole (ortholog) AND INTERACTS WITH pirinixic acid AND thioacetamide AND 17alpha-ethyn…	ENSRNOT00000047120; mRNARGD6759044_1	ENSEMBL; Rat Genome Database	WD repeat domain 62 [gene_biotype:protein_coding transcript_biotype:protein_coding]; INVOLVED IN cerebral cortex development (ortholog) AND neurogenesis (ortholog) AND ASSOCIATED WITH MICROCEPHALY 2 PRIMARY AUTOSOMAL RECESSIVE WITH OR WITHOUT CORTICAL MALFORMATIONS (ortholog) AND FOUND IN cytoplasm (ortholog) AND nucleus (ortholog) AND spindle pole (ortholog) AND INTERACTS WITH pirinixic acid AND…	chr1	ncrna
TC0100001299.rn.2	4.58495	4.49729	1.06265		Ovol3	ovo-like zinc finger 3 [Source:RGD Symbol;Acc:1583800]; ovo-like zinc finger 3	ENSRNOT00000041301; mRNARGD2601347_1	ENSEMBL; Rat Genome Database	ovo-like zinc finger 3 [gene_biotype:protein_coding transcript_biotype:protein_coding]; ovo-like zinc finger 3	chr1	ncrna
TC0100001300.rn.2	7.78378	7.83924	-1.03919		Tbcb	FOUND IN cytoplasm (ortholog) AND nucleus (ortholog) AND INTERACTS WITH 2 3 7 8-tetrachlorodibenzodioxine AND 2 4 6-trinitrotoluene AND 2 4-dinitrotoluene	mRNARGD4120827_1; ENSRNOT00000028211	Rat Genome Database; ENSEMBL	FOUND IN cytoplasm (ortholog) AND nucleus (ortholog) AND INTERACTS WITH 2 3 7 8-tetrachlorodibenzodioxine AND 2 4 6-trinitrotoluene AND 2 4-dinitrotoluene; tubulin folding cofactor B [gene_biotype:protein_coding transcript_biotype:protein_coding]	chr1	ncrna
TC0100001302.rn.2	5.51478	5.29326	1.16596	100912070	LOC100912070	dermokine-like; INTERACTS WITH 2 3 7 8-tetrachlorodibenzodioxine (ortholog) AND aflatoxin B1 (ortholog) AND bilirubin (ortholog)	ENSRNOT00000073438; mRNARGD6488971_1	ENSEMBL; Rat Genome Database	dermokine-like [gene_biotype:protein_coding transcript_biotype:protein_coding]; INTERACTS WITH 2 3 7 8-tetrachlorodibenzodioxine (ortholog) AND aflatoxin B1 (ortholog) AND bilirubin (ortholog)	chr1	coding
TC0100001307.rn.2	5.81907	5.72403	1.0681	24252	Cebpa	CCAAT/enhancer binding protein (C/EBP), alpha	NM_001287577; NM_001287578; NM_001287579; NM_012524; ENSRNOT00000014517; Cebpa.aSep08-unspliced; mRNARGD2364412_1; flergla.aSep08-unspliced	RefSeq; ENSEMBL; Ace View; Rat Genome Database	Rattus norvegicus CCAAT/enhancer binding protein (C/EBP), alpha (Cebpa), transcript variant 1, mRNA.; CCAAT/enhancer binding protein (C/EBP), alpha [gene_biotype:protein_coding transcript_biotype:protein_coding]; CCAAT/enhancer binding protein (C/EBP), alpha; ENCODES a protein that exhibits DNA binding AND HMG box domain binding AND protein complex binding AND INVOLVED IN acute-phase response AND…	chr1	coding
TC0100001311.rn.2	4.69893	4.58017	1.0858	114518	Slc7a10	solute carrier family 7 (neutral amino acid transporter light chain, asc system), member 10	NM_053726; ENSRNOT00000015205; BC127467; mRNARGD2441286_1; mRNARGD7524213_1; mRNARGD7524214_1; mRNARGD7524215_1; Slc7a10.aSep08; Slc7a10.bSep08	RefSeq; ENSEMBL; GenBank; Rat Genome Database; Ace View	Rattus norvegicus solute carrier family 7 (neutral amino acid transporter light chain, asc system), member 10 (Slc7a10), mRNA.; solute carrier family 7 (neutral amino acid transporter light chain, asc system), member 10 [gene_biotype:protein_coding transcript_biotype:protein_coding]; Rattus norvegicus solute carrier family 7, (neutral amino acid transporter, y+ system) member 10, mRNA (cDNA clone…	chr1	coding
TC0100001315.rn.2	3.68224	4.16317	-1.39564	308516	Rhpn2	rhophilin, Rho GTPase binding protein 2	NM_001107505; ENSRNOT00000016148; mRNARGD4135022_1; mRNARGD7582151_1; Rhpn2.aSep08; Rhpn2.bSep08-unspliced; TCONS_00000503	RefSeq; ENSEMBL; Rat Genome Database; Ace View; Chalmel	Rattus norvegicus rhophilin, Rho GTPase binding protein 2 (Rhpn2), mRNA.; rhophilin, Rho GTPase binding protein 2 [gene_biotype:protein_coding transcript_biotype:protein_coding]; INVOLVED IN signal transduction (inferred) AND FOUND IN cytoplasm (ortholog) AND intracellular membrane-bounded organelle (ortholog) AND nucleus (ortholog) AND INTERACTS WITH 2 2' 5 5'-tetrachlorobiphenyl AND 2 3 7 8-tet…	chr1	coding
TC0100001316.rn.2	6.35591	6.55652	-1.14919	292811	Cep89	centrosomal protein 89kDa	NM_001127599; ENSRNOT00000031236; BC161945; mRNARGD4119892_1; mRNARGD7706459_1; mRNARGD7706460_1; mRNARGD7706461_1; mRNARGD7706462_1; mRNARGD7706463_1; RGD1311730.aSep08; RGD1311730.bSep08; RGD1311730.cSep08; RGD1311730.dSep08; RGD1311730.eSep08; TCONS_00000506; TCONS_00008885; TCONS_00011631	RefSeq; ENSEMBL; GenBank; Rat Genome Database; Ace View; Chalmel	Rattus norvegicus centrosomal protein 89kDa (Cep89), mRNA.; centrosomal protein 89kDa [gene_biotype:protein_coding transcript_biotype:protein_coding]; Rattus norvegicus coiled-coil domain containing 123, mRNA (cDNA clone MGC:187737 IMAGE:9025363), complete cds.; INVOLVED IN cilium assembly (ortholog) AND FOUND IN centriole (ortholog) AND centrosome (ortholog) AND ciliary transition fiber (ortholo…	chr1	coding
TC0100001317.rn.2	3.83497	3.99767	-1.11938	116726	Slc7a9	solute carrier family 7 (amino acid transporter light chain, bo,+ system), member 9	NM_053929; ENSRNOT00000016919; BC098909; mRNARGD2608708_1; mRNARGD7535343_1; mRNARGD7535344_1; mRNARGD7535345_1; mRNARGD7535346_1; Slc7a9.aSep08; Slc7a9.bSep08; Slc7a9.cSep08	RefSeq; ENSEMBL; GenBank; Rat Genome Database; Ace View	Rattus norvegicus solute carrier family 7 (amino acid transporter light chain, bo,+ system), member 9 (Slc7a9), mRNA.; solute carrier family 7 (amino acid transporter light chain, bo,+ system), member 9 [gene_biotype:protein_coding transcript_biotype:protein_coding]; Rattus norvegicus solute carrier family 7 (cationic amino acid transporter, y+ system), member 9, mRNA (cDNA clone MGC:114282 IMAGE…	chr1	coding
TC0100001335.rn.2	7.75923	7.68744	1.05102	292474	RGD1560633	similar to ribosomal protein L27a	ENSRNOT00000045301; mRNARGD2482594_1; RGD1562402.aSep08-unspliced	ENSEMBL; Rat Genome Database; Ace View	similar to 60S ribosomal protein L27a [gene_biotype:protein_coding transcript_biotype:protein_coding]; ENCODES a protein that exhibits structural constituent of ribosome (inferred) AND INVOLVED IN translation (inferred) AND FOUND IN ribosome (inferred) AND INTERACTS WITH ammonium chloride AND (-)-epigallocatechin 3-gallate (ortholog) AND 1-chloro-2 4-dinitrobenzene (ortholog); similar to 60S ribo…	chr1	coding
TC0100001348.rn.2	6.35478	6.27278	1.05848	690000	LOC690000	similar to CG3740-PA	ENSRNOT00000020079; LOC690000.aSep08; LOC690000.bSep08; LOC690000.cSep08; mRNARGD2713185_1; mRNARGD7658072_1; mRNARGD7658073_1; mRNARGD7658074_1; mRNARGD7658075_1	ENSEMBL; Ace View; Rat Genome Database	similar to CG3740-PA [gene_biotype:protein_coding transcript_biotype:protein_coding]; similar to CG3740-PA; FOUND IN endoplasmic reticulum (ortholog) AND mitochondrion (ortholog) AND INTERACTS WITH 2 3 7 8-tetrachlorodibenzodioxine (ortholog) AND aflatoxin B1 (ortholog) AND copper(2+) sulfate (ortholog)	chr1	coding
TC0100001353.rn.2	7.49344	7.38012	1.08171		Uqcrb-ps1	ubiquinol-cytochrome c reductase binding protein, pseudogene 1	Uqcrb.aSep08-unspliced; ENSRNOT00000046035	Ace View; ENSEMBL	ubiquinol-cytochrome c reductase binding protein, pseudogene 1; similar to ubiquinol-cytochrome c reductase binding protein [gene_biotype:protein_coding transcript_biotype:protein_coding]	chr1	ncrna
TC0100001354.rn.2	4.86411	5.34222	-1.39292		RGD1584023	similar to zinc finger protein 11B	mRNARGD7571352_1	Rat Genome Database	similar to zinc finger protein 11B	chr1	ncrna
TC0100001357.rn.2	3.0984	3.26611	-1.12327		LOC100360896; LOC102548231	rCG64362-like; INTERACTS WITH 2 3 7 8-tetrachlorodibenzodioxine (ortholog) AND copper(2+) sulfate (ortholog)	mRNARGD6644034_1; mRNARGD7710514_1; mRNARGD7710515_1; mRNARGD7710516_1; mRNARGD7710517_1; mRNARGD7710518_1; spygla.aSep08-unspliced; zf-C2H2.129.aSep08-unspliced; zf-C2H2.130.aSep08-unspliced	Rat Genome Database; Ace View	rCG64362-like; INTERACTS WITH 2 3 7 8-tetrachlorodibenzodioxine (ortholog) AND copper(2+) sulfate (ortholog); Unannotated AceView Transcript	chr1	ncrna
TC0100001358.rn.2	6.00327	6.52341	-1.43409		LOC102548320	zinc finger protein 845-like	mRNARGD7683577_1; mRNARGD7683578_1; mRNARGD7683579_1; mRNARGD7683580_1; mRNARGD7683581_1; zf-C2H2.131.aSep08-unspliced	Rat Genome Database; Ace View	zinc finger protein 845-like; Unannotated AceView Transcript	chr1	ncrna
TC0100001361.rn.2	7.25873	7.53978	-1.21508		Cdc42se2; LOC100362023	CDC42 small effector 2; INTERACTS WITH (-)-epigallocatechin 3-gallate (ortholog) AND 2 3 7 8-tetrachlorodibenzodioxine (ortholog) AND 3 4-methylenedioxymethamphetamine (ortholog); Chalmel, et. al. AceView Annotation Cdc42se2.aSep08	Cdc42se2.aSep08; mRNARGD2378579_1; TCONS_00000526; ENSRNOT00000056539	Ace View; Rat Genome Database; Chalmel; ENSEMBL	CDC42 small effector 2; INTERACTS WITH (-)-epigallocatechin 3-gallate (ortholog) AND 2 3 7 8-tetrachlorodibenzodioxine (ortholog) AND 3 4-methylenedioxymethamphetamine (ortholog); Chalmel, et. al. AceView Annotation Cdc42se2.aSep08; ensembl:novel chromosome:Rnor_6.0:1:94988512:94988766:1 gene:ENSRNOG00000037364 gene_biotype:processed_pseudogene transcript_biotype:processed_pseudogene	chr1	ncrna
TC0100001366.rn.2	5.47474	5.78927	-1.24361		Zfp939; LOC102548133	zinc finger protein 939 [Source:RGD Symbol;Acc:1584032]; zinc finger protein 420-like	ENSRNOT00000039649; mRNARGD7539081_1	ENSEMBL; Rat Genome Database	zinc finger protein 939 [gene_biotype:protein_coding transcript_biotype:protein_coding]; zinc finger protein 420-like	chr1	ncrna
TC0100001367.rn.2	2.98958	3.51931	-1.44365		Zfp939	ENCODES a protein that exhibits metal ion binding (inferred) AND nucleic acid binding (inferred)	mRNARGD7508785_1; mRNARGD7508786_1	Rat Genome Database	ENCODES a protein that exhibits metal ion binding (inferred) AND nucleic acid binding (inferred)	chr1	ncrna
TC0100001374.rn.2	2.63685	2.73799	-1.07261		LOC100910360	Y-linked testis-specific protein 1-like	ENSRNOT00000074224; mRNARGD7697176_1	ENSEMBL; Rat Genome Database	Y-linked testis-specific protein 1-like	chr1	ncrna
TC0100001385.rn.2	4.44606	4.30516	1.10259	361560	Vstm2b	V-set and transmembrane domain containing 2B	NM_001108479; ENSRNOT00000023671; mRNARGD4130582_1; mRNARGD7719936_1; Vstm2b.aSep08	RefSeq; ENSEMBL; Rat Genome Database; Ace View	Rattus norvegicus V-set and transmembrane domain containing 2B (Vstm2b), mRNA.; V-set and transmembrane domain containing 2B [gene_biotype:protein_coding transcript_biotype:protein_coding]; FOUND IN integral component of membrane (inferred) AND INTERACTS WITH cadmium dichloride AND benzo[a]pyrene (ortholog); V-set and transmembrane domain containing 2B	chr1	coding
TC0100001386.rn.2	1.82431	2.08223	-1.19575	499135	MGC114499	similar to RIKEN cDNA 4930433I11 gene; similar to RIKEN cDNA 4930433I11 gene (MGC114499), mRNA.	NM_001024907; ENSRNOT00000027745; BC097443; MGC114499.aSep08; mRNARGD2482581_1; TCONS_00008901	RefSeq; ENSEMBL; GenBank; Ace View; Rat Genome Database; Chalmel	Rattus norvegicus similar to RIKEN cDNA 4930433I11 gene (MGC114499), mRNA.; similar to RIKEN cDNA 4930433I11 gene [gene_biotype:protein_coding transcript_biotype:protein_coding]; Rattus norvegicus similar to RIKEN cDNA 4930433I11 gene, mRNA (cDNA clone MGC:114499 IMAGE:7456163), complete cds.; similar to RIKEN cDNA 4930433I11 gene; similar to RIKEN cDNA 4930433I11 gene (MGC114499), mRNA.	chr1	coding
TC0100001387.rn.2	2.72395	2.6327	1.06529	690284	LOC690284	similar to F49E2.5d; Protein LOC690284	ENSRNOT00000030895; ENSRNOT00000047233; mRNARGD2685536_1	ENSEMBL; Rat Genome Database	Protein LOC690284 [gene_biotype:protein_coding transcript_biotype:protein_coding]; Protein LOC690284 ; similar to F49E2.5d	chr1	coding
TC0100001388.rn.2	3.45839	4.14942	-1.61444		LOC690299	hypothetical protein LOC690299	mRNARGD7549362_1	Rat Genome Database	hypothetical protein LOC690299	chr1	ncrna
TC0100001392.rn.2	4.8356	5.36781	-1.44615		Zfp141	zinc finger protein 141; INTERACTS WITH 2 3 7 8-tetrachlorodibenzodioxine (ortholog) AND aflatoxin B1 (ortholog) AND cadmium atom (ortholog)	LOC690343.aSep08; mRNARGD7561715_1; mRNARGD7561716_1	Ace View; Rat Genome Database	zinc finger protein 141; INTERACTS WITH 2 3 7 8-tetrachlorodibenzodioxine (ortholog) AND aflatoxin B1 (ortholog) AND cadmium atom (ortholog)	chr1	ncrna
TC0100001393.rn.2	4.96157	5.02618	-1.0458	102555672	LOC102555672; Zfp788	zinc finger protein 850-like; zinc finger protein 788 ; INTERACTS WITH (-)-demecolcine (ortholog) AND (-)-epigallocatechin 3-gallate (ortholog) AND 17beta-estradiol (ortholog); zinc finger protein 788; PREDICTED: similar to RIKEN cDNA 2810426N06 (RGD1562094), miscRNA.	ENSRNOT00000019278; ENSRNOT00000074698; mRNARGD7701964_1; mRNARGD7701965_1; mRNARGD7701966_1; mRNARGD7701967_1; RGD1562094.aSep08-unspliced; TCONS_00005118; zf-C2H2.133.aSep08-unspliced	ENSEMBL; Rat Genome Database; Ace View; Chalmel	zinc finger protein 788 [gene_biotype:protein_coding transcript_biotype:protein_coding]; zinc finger protein 788 ; INTERACTS WITH (-)-demecolcine (ortholog) AND (-)-epigallocatechin 3-gallate (ortholog) AND 17beta-estradiol (ortholog); zinc finger protein 788; PREDICTED: similar to RIKEN cDNA 2810426N06 (RGD1562094), miscRNA.; Unannotated AceView Transcript	chr1	coding
TC0100001394.rn.2	3.08041	3.01989	1.04284		LOC102556043	zinc finger protein 120-like	mRNARGD7555855_1; KRAB.67.aSep08	Rat Genome Database; Ace View	zinc finger protein 120-like; Unannotated AceView Transcript	chr1	ncrna
TC0100001395.rn.2	3.92756	3.74178	1.13743	690492	Cd33	CD33 molecule	ENSRNOT00000047473; LOC690492.aSep08; LOC690492.bSep08; mRNARGD7689221_1	ENSEMBL; Ace View; Rat Genome Database	CD33 molecule [gene_biotype:protein_coding transcript_biotype:protein_coding]; CD33 molecule; FOUND IN external side of plasma membrane (ortholog) AND extracellular vesicular exosome (ortholog) AND INTERACTS WITH all-trans-retinoic acid (ortholog) AND chlorpyrifos (ortholog) AND diarsenic trioxide (ortholog)	chr1	coding
TC0100001396.rn.2	2.52047	2.76502	-1.18472		Siglecl1; LOC100362567	SIGLEC family like 1; PREDICTED: sialic acid binding Ig-like lectin 5-like (LOC100362567), mRNA.	mRNARGD7685750_1; TCONS_00009966; TCONS_00012427	Rat Genome Database; Chalmel	SIGLEC family like 1; PREDICTED: sialic acid binding Ig-like lectin 5-like (LOC100362567), mRNA.	chr1	ncrna
TC0100001397.rn.2	2.47301	2.81359	-1.26627	690483	LOC690483	hypothetical protein LOC690483; PREDICTED: hypothetical protein LOC690483 (LOC690483), mRNA.	ENSRNOT00000024170; LOC690483.aSep08; mRNARGD7689429_1; mRNARGD7689430_1; mRNARGD7689431_1; mRNARGD7689432_1; mRNARGD7689433_1; mRNARGD7689434_1; mRNARGD7689435_1; TCONS_00009963; goflu.aSep08	ENSEMBL; Ace View; Rat Genome Database; Chalmel	hypothetical protein LOC690483 [gene_biotype:protein_coding transcript_biotype:protein_coding]; hypothetical protein LOC690483; PREDICTED: hypothetical protein LOC690483 (LOC690483), mRNA.; Unannotated AceView Transcript	chr1	coding
TC0100001398.rn.2	4.7743	4.84198	-1.04803	308557	Iglon5	IgLON family member 5	ENSRNOT00000024150; mRNARGD2718541_1; RGD1305344.aSep08	ENSEMBL; Rat Genome Database; Ace View	IgLON family member 5 [gene_biotype:protein_coding transcript_biotype:protein_coding]; INTERACTS WITH all-trans-retinoic acid (ortholog) AND valproic acid (ortholog); IgLON family member 5	chr1	coding
TC0100001402.rn.2	4.20969	3.98034	1.17231		RGD1565346	INTERACTS WITH (S)-colchicine (ortholog) AND 17beta-estradiol (ortholog) AND adenine (ortholog)	mRNARGD2482574_1; ENSRNOT00000046787	Rat Genome Database; ENSEMBL	INTERACTS WITH (S)-colchicine (ortholog) AND 17beta-estradiol (ortholog) AND adenine (ortholog); ensembl:novel chromosome:Rnor_6.0:1:98644050:98645156:1 gene:ENSRNOG00000037348 gene_biotype:processed_pseudogene transcript_biotype:processed_pseudogene	chr1	ncrna
TC0100001408.rn.2	2.81783	2.46944	1.27314	292866	Klk1c8; LOC100911764	kallikrein 1-related peptidase C8; INTERACTS WITH (20S)-ginsenoside Rg3 (ortholog) AND 10H-phenothiazine (ortholog) AND 17alpha-ethynylestradiol (ortholog)	NM_001013067; ENSRNOT00000071721; mRNARGD6490937_1	RefSeq; ENSEMBL; Rat Genome Database	Rattus norvegicus kallikrein 1-related peptidase C8 (Klk1c8), mRNA.; prostatic glandular kallikrein-6-like [gene_biotype:protein_coding transcript_biotype:protein_coding]; INTERACTS WITH (20S)-ginsenoside Rg3 (ortholog) AND 10H-phenothiazine (ortholog) AND 17alpha-ethynylestradiol (ortholog)	chr1	coding
TC0100001409.rn.2	2.86341	2.81369	1.03506		Klk5l	kallikrein 5-like [Source:RGD Symbol;Acc:1598667]	ENSRNOT00000073513	ENSEMBL	kallikrein 5-like [gene_biotype:protein_coding transcript_biotype:protein_coding]	chr1	ncrna
TC0100001410.rn.2	4.82178	4.80234	1.01356		Klk15	ENCODES a protein that exhibits serine-type endopeptidase activity (inferred) AND INVOLVED IN proteolysis (inferred) AND INTERACTS WITH 2 3 7 8-tetrachlorodibenzodioxine (ortholog) AND 5-fluorouracil (ortholog) AND cisplatin (ortholog)	mRNARGD2463803_1; ENSRNOT00000072699	Rat Genome Database; ENSEMBL	ENCODES a protein that exhibits serine-type endopeptidase activity (inferred) AND INVOLVED IN proteolysis (inferred) AND INTERACTS WITH 2 3 7 8-tetrachlorodibenzodioxine (ortholog) AND 5-fluorouracil (ortholog) AND cisplatin (ortholog); Uncharacterized protein [gene_biotype:protein_coding transcript_biotype:protein_coding]	chr1	ncrna
TC0100001412.rn.2	2.55718	2.29509	1.19921		LOC100911976	INTERACTS WITH potassium dichromate (ortholog)	mRNARGD6489954_1; mRNARGD7582264_1; ENSRNOT00000070899; ENSRNOT00000073798	Rat Genome Database; ENSEMBL	INTERACTS WITH potassium dichromate (ortholog); IZUMO family member 2 [gene_biotype:protein_coding transcript_biotype:protein_coding]	chr1	ncrna
TC0100001413.rn.2	6.59375	6.33489	1.19654	102556967	LOC102556967	zinc finger protein 484-like	ENSRNOT00000024645; ENSRNOT00000032403; ENSRNOT00000074820; mRNARGD7541921_1; fergly.aSep08-unspliced; KRAB.68.aSep08; KRAB.68.bSep08	ENSEMBL; Rat Genome Database; Ace View	zinc finger protein 719 [gene_biotype:protein_coding transcript_biotype:protein_coding]; zinc finger protein 658 ; zinc finger protein 658-like [gene_biotype:protein_coding transcript_biotype:protein_coding]; uncharacterized LOC102546648; Unannotated AceView Transcript	chr1	coding
TC0100001416.rn.2	5.1453	5.28792	-1.10391	292847	Ctu1	cytosolic thiouridylase subunit 1	NM_001106251; ENSRNOT00000024690; BC161898; Atpbd3.aSep08; mRNARGD4119867_1; mRNARGD7708878_1; mRNARGD7708879_1; mRNARGD7708880_1	RefSeq; ENSEMBL; GenBank; Ace View; Rat Genome Database	Rattus norvegicus cytosolic thiouridylase subunit 1 (Ctu1), mRNA.; cytosolic thiouridylase subunit 1 [gene_biotype:protein_coding transcript_biotype:protein_coding]; Rattus norvegicus ATP binding domain 3, mRNA (cDNA clone MGC:187617 IMAGE:8367021), complete cds.; cytosolic thiouridylase subunit 1; ENCODES a protein that exhibits tRNA binding (ortholog) AND INVOLVED IN tRNA thio-modification (ort…	chr1	coding
TC0100001417.rn.2	4.27103	4.00255	1.20453	308562	Klk14	kallikrein related-peptidase 14	ENSRNOT00000029197; Klk14.aSep08-unspliced; mRNARGD2718510_1; mRNARGD7669135_1	ENSEMBL; Ace View; Rat Genome Database	kallikrein related-peptidase 14 [gene_biotype:protein_coding transcript_biotype:protein_coding]; kallikrein related-peptidase 14; ENCODES a protein that exhibits serine-type endopeptidase activity (ortholog) AND INVOLVED IN epidermis morphogenesis (ortholog) AND fertilization (ortholog) AND negative regulation of G-protein coupled receptor protein signaling pathway (ortholog) AND FOUND IN extrace…	chr1	coding
TC0100001418.rn.2	3.85061	3.42326	1.34476	292848	Klk13	kallikrein related-peptidase 13	NM_001170405; ENSRNOT00000039531; Klk13.aSep08-unspliced; mRNARGD4119862_1	RefSeq; ENSEMBL; Ace View; Rat Genome Database	Rattus norvegicus kallikrein related-peptidase 13 (Klk13), mRNA.; kallikrein related-peptidase 13 [gene_biotype:protein_coding transcript_biotype:protein_coding]; kallikrein related-peptidase 13; ENCODES a protein that exhibits endopeptidase activity (ortholog) AND hydrolase activity (ortholog) AND INVOLVED IN protein processing (ortholog) AND proteolysis (ortholog) AND ASSOCIATED WITH Ovarian Ne…	chr1	coding
TC0100001419.rn.2	3.61202	3.70864	-1.06927	308564	Klk12	kallikrein related-peptidase 12	NM_001107508; ENSRNOT00000024758; Klk12.aSep08; mRNARGD4134988_1; mRNARGD7664446_1	RefSeq; ENSEMBL; Ace View; Rat Genome Database	Rattus norvegicus kallikrein related-peptidase 12 (Klk12), mRNA.; kallikrein related-peptidase 12 [gene_biotype:protein_coding transcript_biotype:protein_coding]; kallikrein related-peptidase 12; ENCODES a protein that exhibits peptidase activity (ortholog) AND serine-type peptidase activity (ortholog) AND INVOLVED IN proteolysis (ortholog) AND FOUND IN extracellular vesicular exosome (ortholog) …	chr1	coding
TC0100001420.rn.2	2.05376	3.33202	-2.42547	292849	Klk11	kallikrein related-peptidase 11	NM_001106252; ENSRNOT00000025055; Klk11.aSep08; mRNARGD4119902_1; mRNARGD7530340_1	RefSeq; ENSEMBL; Ace View; Rat Genome Database	Rattus norvegicus kallikrein related-peptidase 11 (Klk11), mRNA.; kallikrein related-peptidase 11 [gene_biotype:protein_coding transcript_biotype:protein_coding]; kallikrein related-peptidase 11; ENCODES a protein that exhibits serine-type endopeptidase activity (inferred) AND INVOLVED IN proteolysis (inferred) AND FOUND IN extracellular region (ortholog) AND extracellular space (ortholog) AND IN…	chr1	coding
TC0100001421.rn.2	3.25097	3.00678	1.18443	292850	Klk10	kallikrein related-peptidase 10	NM_001004100; ENSRNOT00000048240; Klk10.aSep08; mRNARGD2463889_1; mRNARGD7675632_1	RefSeq; ENSEMBL; Ace View; Rat Genome Database	Rattus norvegicus kallikrein related-peptidase 10 (Klk10), mRNA.; kallikrein related-peptidase 10 [gene_biotype:protein_coding transcript_biotype:protein_coding]; kallikrein related-peptidase 10; ENCODES a protein that exhibits serine-type endopeptidase activity (inferred) AND INVOLVED IN proteolysis (inferred) AND ASSOCIATED WITH Breast Neoplasms (ortholog) AND Carcinoma Intraductal Noninfiltrat…	chr1	coding
TC0100001422.rn.2	3.79277	2.8111	1.97474	292851	Klk9	kallikrein related-peptidase 9	NM_001106253; ENSRNOT00000037867; Klk9.aSep08; mRNARGD4119857_1	RefSeq; ENSEMBL; Ace View; Rat Genome Database	Rattus norvegicus kallikrein related-peptidase 9 (Klk9), mRNA.; kallikrein related-peptidase 9 [gene_biotype:protein_coding transcript_biotype:protein_coding]; kallikrein related-peptidase 9; ENCODES a protein that exhibits serine-type endopeptidase activity (inferred) AND INVOLVED IN proteolysis (inferred) AND INTERACTS WITH 2 6-dinitrotoluene AND C60 fullerene AND 17alpha-ethynylestradiol (orth…	chr1	coding
TC0100001423.rn.2	3.67158	4.02478	-1.2774	308565	Klk8	kallikrein related-peptidase 8	NM_001107509; ENSRNOT00000025174; Klk8.aSep08; mRNARGD4134983_1; mRNARGD7610122_1; mRNARGD7610123_1	RefSeq; ENSEMBL; Ace View; Rat Genome Database	Rattus norvegicus kallikrein related-peptidase 8 (Klk8), mRNA.; kallikrein related-peptidase 8 [gene_biotype:protein_coding transcript_biotype:protein_coding]; kallikrein related-peptidase 8; ENCODES a protein that exhibits serine-type endopeptidase activity (ortholog) AND INVOLVED IN cell death (ortholog) AND keratinocyte proliferation (ortholog) AND memory (ortholog) AND FOUND IN cytoplasm (ort…	chr1	coding
TC0100001424.rn.2	4.21931	3.92831	1.22349	292852	Klk7	kallikrein-related peptidase 7	NM_001106254; ENSRNOT00000025299; Klk7_predicted.aSep08; mRNARGD4119887_1; mRNARGD7590752_1	RefSeq; ENSEMBL; Ace View; Rat Genome Database	Rattus norvegicus kallikrein-related peptidase 7 (Klk7), mRNA.; kallikrein-related peptidase 7 [gene_biotype:protein_coding transcript_biotype:protein_coding]; kallikrein-related peptidase 7; ENCODES a protein that exhibits serine-type endopeptidase activity (inferred) AND INVOLVED IN proteolysis (inferred) AND FOUND IN epidermal lamellar body (ortholog) AND INTERACTS WITH aristolochic acid AND f…	chr1	coding
TC0100001425.rn.2	4.5968	4.54666	1.03536	29245	Klk6	kallikrein related-peptidase 6	NM_019175; ENSRNOT00000065876; Klk6.aSep08; Klk6.bSep08; mRNARGD2613295_1; mRNARGD7745413_1	RefSeq; ENSEMBL; Ace View; Rat Genome Database	Rattus norvegicus kallikrein related-peptidase 6 (Klk6), mRNA.; kallikrein related-peptidase 6 [gene_biotype:protein_coding transcript_biotype:protein_coding]; kallikrein related-peptidase 6; ENCODES a protein that exhibits peptidase activity AND serine-type endopeptidase activity (ortholog) AND INVOLVED IN regulation of neuron projection development AND neuron death (ortholog) AND positive regul…	chr1	coding
TC0100001426.rn.2	3.81374	3.94305	-1.09377		Klk5; LOC102546758	kallikrein related-peptidase 5 [Source:MGI Symbol;Acc:MGI:1915918]; INTERACTS WITH (S)-nicotine (ortholog) AND cisplatin (ortholog) AND citric acid (ortholog)	ENSRNOT00000025489; mRNARGD7691392_1	ENSEMBL; Rat Genome Database	kallikrein related-peptidase 5 [gene_biotype:protein_coding transcript_biotype:protein_coding]; INTERACTS WITH (S)-nicotine (ortholog) AND cisplatin (ortholog) AND citric acid (ortholog)	chr1	ncrna
TC0100001428.rn.2	4.40558	4.50131	-1.06861	408210	Klk4	kallikrein-related peptidase 4	NM_001004101; ENSRNOT00000025614; Klk4.aSep08; mRNARGD2469745_1; mRNARGD7550102_1	RefSeq; ENSEMBL; Ace View; Rat Genome Database	Rattus norvegicus kallikrein-related peptidase 4 (Klk4), mRNA.; kallikrein-related peptidase 4 [gene_biotype:protein_coding transcript_biotype:protein_coding]; kallikrein-related peptidase 4; ENCODES a protein that exhibits serine-type endopeptidase activity (inferred) AND serine-type peptidase activity (inferred) AND INVOLVED IN amelogenesis (ortholog) AND extracellular matrix disassembly (ortho…	chr1	coding
TC0100001431.rn.2	2.44776	2.43718	1.00737	292868	Klk1c9	kallikrein 1-related peptidase C9	NM_175759; BC061771; ENSRNOT00000025723; ENSRNOT00000074968; Klks3.aSep08; mRNARGD2463823_1; TCONS_00011646; TCONS_00011647	RefSeq; GenBank; ENSEMBL; Ace View; Rat Genome Database; Chalmel	Rattus norvegicus kallikrein 1-related peptidase C9 (Klk1c9), mRNA.; Rattus norvegicus kallikrein, submaxillary gland S3, mRNA (cDNA clone MGC:72263 IMAGE:5621994), complete cds.; kallikrein 1-related peptidase C9 [gene_biotype:protein_coding transcript_biotype:protein_coding]; Protein Klk5l ; kallikrein 1-related peptidase C9; ENCODES a protein that exhibits serine-type endopeptidase activity (i…	chr1	coding
TC0100001433.rn.2	2.80489	2.40348	1.3208	103690048	Klk1c8; LOC103690048	kallikrein 1-related peptidase C8 (Klk1c8), mRNA ; prostatic glandular kallikrein-6-like; kallikrein 1-related peptidase C8; ENCODES a protein that exhibits serine-type endopeptidase activity (inferred) AND INVOLVED IN proteolysis (inferred) AND INTERACTS WITH (20S)-ginsenoside Rg3 (ortholog) AND 10H-phenothiazine (ortholog) AND 17alpha-ethynylestradiol (ortholog)	NM_001013067_2; ENSRNOT00000072124; Klk1b21.aSep08; mRNARGD2463838_1	RefSeq; ENSEMBL; Ace View; Rat Genome Database	kallikrein 1-related peptidase C8 (Klk1c8), mRNA ; kallikrein 1-related peptidase C8 [gene_biotype:protein_coding transcript_biotype:protein_coding]; kallikrein 1-related peptidase C8; ENCODES a protein that exhibits serine-type endopeptidase activity (inferred) AND INVOLVED IN proteolysis (inferred) AND INTERACTS WITH (20S)-ginsenoside Rg3 (ortholog) AND 10H-phenothiazine (ortholog) AND 17alpha-…	chr1	coding
TC0100001434.rn.2	4.88235	4.90206	-1.01375		Klk5l	kallikrein 5-like [Source:RGD Symbol;Acc:1598667]; ENCODES a protein that exhibits serine-type endopeptidase activity (inferred) AND INVOLVED IN proteolysis (inferred) AND INTERACTS WITH (20S)-ginsenoside Rg3 (ortholog) AND 10H-phenothiazine (ortholog) AND 17alpha-ethynylestradiol (ortholog)	ENSRNOT00000074179; mRNARGD7544166_1	ENSEMBL; Rat Genome Database	kallikrein 5-like [gene_biotype:protein_coding transcript_biotype:protein_coding]; ENCODES a protein that exhibits serine-type endopeptidase activity (inferred) AND INVOLVED IN proteolysis (inferred) AND INTERACTS WITH (20S)-ginsenoside Rg3 (ortholog) AND 10H-phenothiazine (ortholog) AND 17alpha-ethynylestradiol (ortholog)	chr1	ncrna
TC0100001435.rn.2	3.4014	2.89057	1.42487	24523	Klk1	kallikrein 1	NM_012593; ENSRNOT00000071416; Klk7.aSep08; mRNARGD2792143_1	RefSeq; ENSEMBL; Ace View; Rat Genome Database	Rattus norvegicus kallikrein 1 (Klk1), mRNA.; kallikrein 1-related peptidase C9 [gene_biotype:protein_coding transcript_biotype:protein_coding]; kallikrein 1-related peptidase C7; ENCODES a protein that exhibits endopeptidase activity AND INVOLVED IN positive regulation of acute inflammatory response AND positive regulation of apoptotic process AND positive regulation of cell proliferation AND PA…	chr1	coding
TC0100001436.rn.2	3.23913	3.08807	1.11038		LOC100363199	kallikrein 1-like	mRNARGD7646195_1	Rat Genome Database	kallikrein 1-like	chr1	ncrna
TC0100001437.rn.2	3.24459	3.37674	-1.09592	292872	Klk1c3	kallikrein 1-related peptidase C3	NM_001271315; ENSRNOT00000025777; mRNARGD6502162_1; mRNARGD7517437_1	RefSeq; ENSEMBL; Rat Genome Database	Rattus norvegicus kallikrein 1-related peptidase C3 (Klk1c3), mRNA.; kallikrein 1-related peptidase C3 [gene_biotype:protein_coding transcript_biotype:protein_coding]; glandular kallikrein-10-like; ENCODES a protein that exhibits serine-type endopeptidase activity (inferred) AND INVOLVED IN proteolysis (inferred) AND INTERACTS WITH (20S)-ginsenoside Rg3 (ortholog) AND 10H-phenothiazine (ortholog)…	chr1	coding
TC0100001438.rn.2	2.70034	2.84597	-1.10621		Klk1c3	ENCODES a protein that exhibits serine-type endopeptidase activity (inferred) AND INVOLVED IN proteolysis (inferred) AND INTERACTS WITH (20S)-ginsenoside Rg3 (ortholog) AND 10H-phenothiazine (ortholog) AND 17alpha-ethynylestradiol (ortholog)	mRNARGD7517438_1; Trypsin.4.aSep08	Rat Genome Database; Ace View	ENCODES a protein that exhibits serine-type endopeptidase activity (inferred) AND INVOLVED IN proteolysis (inferred) AND INTERACTS WITH (20S)-ginsenoside Rg3 (ortholog) AND 10H-phenothiazine (ortholog) AND 17alpha-ethynylestradiol (ortholog); Unannotated AceView Transcript	chr1	ncrna
TC0100001439.rn.2	4.78154	4.56421	1.16258		LOC102553035	INTERACTS WITH 2 3 7 8-tetrachlorodibenzodioxine (ortholog) AND 5-fluorouracil (ortholog) AND cisplatin (ortholog)	mRNARGD7655710_1; ENSRNOT00000038353	Rat Genome Database; ENSEMBL	INTERACTS WITH 2 3 7 8-tetrachlorodibenzodioxine (ortholog) AND 5-fluorouracil (ortholog) AND cisplatin (ortholog); kallikrein-related peptidase 15 [gene_biotype:protein_coding transcript_biotype:protein_coding]	chr1	ncrna
TC0100001440.rn.2	3.55754	3.99415	-1.35341	24594	Klk1b3	kallikrein 1-related peptidase B3	NM_031523; BC078784; ENSRNOT00000025831; Klk1b3.aSep08; mRNARGD2791061_1	RefSeq; GenBank; ENSEMBL; Ace View; Rat Genome Database	Rattus norvegicus kallikrein 1-related peptidase B3 (Klk1b3), mRNA.; Rattus norvegicus kallikrein 1-related peptidase b3, mRNA (cDNA clone MGC:93329 IMAGE:7128287), complete cds.; kallikrein 1-related peptidase C9 [gene_biotype:protein_coding transcript_biotype:protein_coding]; kallikrein 1; ENCODES a protein that exhibits receptor signaling protein activity (ortholog) AND INVOLVED IN intracellul…	chr1	coding
TC0100001441.rn.2	4.46294	4.17626	1.21983		LOC102552485	uncharacterized LOC102552485	mRNARGD7731729_1; mRNARGD7731730_1; mRNARGD7731731_1; jeegly.aSep08-unspliced	Rat Genome Database; Ace View	uncharacterized LOC102552485; Unannotated AceView Transcript	chr1	ncrna
TC0100001443.rn.2	7.69897	8.0563	-1.28105	308568	Fv1	Friend virus susceptibility 1	NM_001014018; ENSRNOT00000025846; BC060592; mRNARGD2718466_1; RGD1309326.aSep08; RGD1309326.bSep08-unspliced; RGD1309326.cSep08; RGD1309326.dSep08; RGD1309326.eSep08; RGD1309326.fSep08; RGD1309326.gSep08; TCONS_00008916; TCONS_00011649	RefSeq; ENSEMBL; GenBank; Rat Genome Database; Ace View; Chalmel	Rattus norvegicus Friend virus susceptibility 1 (Fv1), mRNA.; Friend virus susceptibility 1 [gene_biotype:protein_coding transcript_biotype:protein_coding]; Rattus norvegicus similar to RIKEN cDNA 2410002F23, mRNA (cDNA clone MGC:72969 IMAGE:6887297), complete cds.; INTERACTS WITH afimoxifene (ortholog) AND benzo[a]pyrene (ortholog) AND copper(2+) sulfate (ortholog); Friend virus susceptibility 1…	chr1	coding
TC0100001445.rn.2	2.9479	2.47596	1.38697	78957	Shank1	SH3 and multiple ankyrin repeat domains 1	NM_031751; ENSRNOT00000026100; ENSRNOT00000044257; ENSRNOT00000046418; ENSRNOT00000048805; ENSRNOT00000049346; mRNARGD2515937_1; mRNARGD7513272_1; mRNARGD7513273_1; mRNARGD7513274_1; mRNARGD7513275_1; mRNARGD7513276_1; mRNARGD7513277_1; gerflu.aSep08; keegly.aSep08-unspliced; kergly.aSep08-unspliced; keygly.aSep08-unspliced; SH3_2.6.aSep08	RefSeq; ENSEMBL; Rat Genome Database; Ace View	Rattus norvegicus SH3 and multiple ankyrin repeat domains 1 (Shank1), mRNA.; SH3 and multiple ankyrin repeat domains 1 [gene_biotype:protein_coding transcript_biotype:protein_coding]; SH3 and multiple ankyrin repeat domains 1 (Shank1), mRNA ; ENCODES a protein that exhibits ankyrin repeat binding AND GKAP/Homer scaffold activity AND identical protein binding AND INVOLVED IN positive regulation of…	chr1	coding
TC0100001448.rn.2	2.74075	2.93845	-1.14687	25731	Syt3	synaptotagmin III	NM_019122; ENSRNOT00000026251; mRNARGD2615037_1; mRNARGD7523724_1; mRNARGD7523725_1; mRNARGD7523726_1; mRNARGD7523727_1; Syt3.aSep08; Syt3.bSep08; Syt3.cSep08; Syt3.dSep08	RefSeq; ENSEMBL; Rat Genome Database; Ace View	Rattus norvegicus synaptotagmin III (Syt3), mRNA.; synaptotagmin III [gene_biotype:protein_coding transcript_biotype:protein_coding]; ENCODES a protein that exhibits calcium-dependent phospholipid binding AND clathrin binding AND phosphatidylserine binding AND INVOLVED IN positive regulation of vesicle fusion AND response to calcium ion AND FOUND IN endosome (ortholog) AND INTERACTS WITH ammonium…	chr1	coding
TC0100001450.rn.2	3.99979	4.32807	-1.25552	308571	Lrrc4b	leucine rich repeat containing 4B	NM_001271081; ENSRNOT00000026259; Lrrc4b.aSep08; Lrrc4b.bSep08-unspliced; mRNARGD7621797_1; mRNARGD7621798_1; loygly.aSep08-unspliced	RefSeq; ENSEMBL; Ace View; Rat Genome Database	Rattus norvegicus leucine rich repeat containing 4B (Lrrc4b), mRNA.; leucine rich repeat containing 4B [gene_biotype:protein_coding transcript_biotype:protein_coding]; leucine rich repeat containing 4B; ENCODES a protein that exhibits receptor binding (ortholog) AND INVOLVED IN positive regulation of synapse assembly (ortholog) AND FOUND IN cerebellar mossy fiber (ortholog) AND INTERACTS WITH dib…	chr1	coding
TC0100001452.rn.2	3.62756	3.48455	1.1042	292875	Aspdh	aspartate dehydrogenase domain containing	NM_001009643; BC088252; ENSRNOT00000067562; mRNARGD2463767_1; mRNARGD7675040_1; RGD1310111.aSep08; RGD1310111.bSep08	RefSeq; GenBank; ENSEMBL; Rat Genome Database; Ace View	Rattus norvegicus aspartate dehydrogenase domain containing (Aspdh), mRNA.; Rattus norvegicus similar to RIKEN cDNA 0610012D14, mRNA (cDNA clone MGC:109059 IMAGE:7372248), complete cds.; aspartate dehydrogenase domain containing [gene_biotype:protein_coding transcript_biotype:protein_coding]; ENCODES a protein that exhibits aspartate dehydrogenase activity (inferred) AND NADP binding (inferred) A…	chr1	coding
TC0100001453.rn.2	7.43685	7.33994	1.06948	292876	Josd2	Josephin domain containing 2	NM_001106256; ENSRNOT00000026379; Josd2.aSep08; Josd2.bSep08; Josd2.cSep08; Josd2.dSep08; Josd2.eSep08-unspliced; mRNARGD4119852_1; mRNARGD7680642_1; mRNARGD7680643_1; mRNARGD7680644_1; mRNARGD7680645_1; TCONS_00000544; TCONS_00011651	RefSeq; ENSEMBL; Ace View; Rat Genome Database; Chalmel	Rattus norvegicus Josephin domain containing 2 (Josd2), mRNA.; Josephin domain containing 2 [gene_biotype:protein_coding transcript_biotype:protein_coding]; Josephin domain containing 2; ENCODES a protein that exhibits ubiquitin-specific protease activity (ortholog) AND INVOLVED IN protein deubiquitination (ortholog) AND INTERACTS WITH 2 4-dinitrotoluene AND coumarin AND 2 3 7 8-tetrachlorodibenz…	chr1	coding
TC0100001456.rn.2	5.69592	5.74488	-1.03452	361564	Fam71e1	family with sequence similarity 71, member E1	ENSRNOT00000043724; mRNARGD2640256_1; mRNARGD7659330_1; mRNARGD7659331_1; mRNARGD7659332_1; mRNARGD7659333_1; mRNARGD7659334_1; RGD1311142.aSep08-unspliced; TCONS_00008920; TCONS_00008921; TCONS_00011652; jaflu.aSep08; jaflu.bSep08; jaflu.cSep08-unspliced	ENSEMBL; Rat Genome Database; Ace View; Chalmel	family with sequence similarity 71, member E1 [gene_biotype:protein_coding transcript_biotype:protein_coding]; INTERACTS WITH ketamine AND aflatoxin B1 (ortholog) AND perfluorooctanoic acid (ortholog); family with sequence similarity 71, member E1; PREDICTED: similar to hypothetical protein FLJ32796 (RGD1311142), mRNA.; Unannotated AceView Transcript	chr1	coding
TC0100001458.rn.2	3.87663	3.14913	1.65577	60575	Napsa	napsin A aspartic peptidase	NM_031670; ENSRNOT00000026992; BC078790; mRNARGD2649634_1; Napsa.aSep08	RefSeq; ENSEMBL; GenBank; Rat Genome Database; Ace View	Rattus norvegicus napsin A aspartic peptidase (Napsa), mRNA.; napsin A aspartic peptidase [gene_biotype:protein_coding transcript_biotype:protein_coding]; Rattus norvegicus napsin A aspartic peptidase, mRNA (cDNA clone MGC:93347 IMAGE:7109515), complete cds.; ENCODES a protein that exhibits endopeptidase activity (ortholog) AND peptidase activity (ortholog) AND INVOLVED IN membrane protein proteo…	chr1	coding
TC0100001459.rn.2	3.7622	3.9034	-1.10283	117101	Kcnc3	potassium channel, voltage gated Shaw-related subfamily C, member 3	NM_053997; ENSRNOT00000027062; ENSRNOT00000027063; Kcnc3.aSep08; Kcnc3.bSep08-unspliced; mRNARGD2550524_1; mRNARGD7693414_1; mRNARGD7693415_1; mRNARGD7693416_1; mRNARGD7693417_1; mRNARGD7693418_1; mRNARGD7693419_1; mRNARGD7693420_1; mRNARGD7693421_1; mRNARGD7693422_1	RefSeq; ENSEMBL; Ace View; Rat Genome Database	Rattus norvegicus potassium channel, voltage gated Shaw-related subfamily C, member 3 (Kcnc3), mRNA.; potassium channel, voltage gated Shaw-related subfamily C, member 3 [gene_biotype:protein_coding transcript_biotype:protein_coding]; potassium voltage gated channel, Shaw-related subfamily, member 3; ENCODES a protein that exhibits voltage-gated potassium channel activity (inferred) AND INVOLVED …	chr1	coding
TC0100001462.rn.2	3.94425	3.89451	1.03508		LOC690851; Izumo2; RGD1562619	hypothetical protein LOC690851; IZUMO family member 2; Chalmel, et. al. AceView Annotation RGD1562619.bSep08; Uncharacterized protein [Source:UniProtKB/TrEMBL;Acc:D3ZM10]	LOC690851.aSep08; mRNARGD7497401_1; RGD1562619.aSep08; RGD1562619.bSep08; TCONS_00008922; TCONS_00008923; TCONS_00011655; ENSRNOT00000071054; ENSRNOT00000071503	Ace View; Rat Genome Database; Chalmel; ENSEMBL	hypothetical protein LOC690851; IZUMO family member 2; Chalmel, et. al. AceView Annotation RGD1562619.bSep08; Uncharacterized protein [Source:UniProtKB/TrEMBL;Acc:D3ZM10]; izumo sperm-egg fusion protein 2-like [gene_biotype:protein_coding transcript_biotype:protein_coding]	chr1	ncrna
TC0100001465.rn.2	6.00436	6.04967	-1.03191	361565	Vrk3	vaccinia related kinase 3	NM_001005561; ENSRNOT00000035748; BC081928; mRNARGD2640214_1; mRNARGD7699020_1; mRNARGD7699021_1; mRNARGD7699022_1; mRNARGD7699023_1; mRNARGD7699024_1; TCONS_00000546; TCONS_00000547; TCONS_00005138; TCONS_00008924; Vrk3.aSep08; Vrk3.bSep08; Vrk3.cSep08; Vrk3.dSep08; Vrk3.eSep08; Vrk3.fSep08	RefSeq; ENSEMBL; GenBank; Rat Genome Database; Chalmel; Ace View	Rattus norvegicus vaccinia related kinase 3 (Vrk3), mRNA.; vaccinia related kinase 3 [gene_biotype:protein_coding transcript_biotype:protein_coding]; Rattus norvegicus vaccinia related kinase 3, mRNA (cDNA clone MGC:93929 IMAGE:7113277), complete cds.; ENCODES a protein that exhibits protein phosphatase binding (ortholog) AND INVOLVED IN negative regulation of ERK1 and ERK2 cascade (ortholog) AND…	chr1	coding
TC0100001467.rn.2	6.39724	6.34939	1.03372	292887	Akt1s1	AKT1 substrate 1 (proline-rich)	NM_001106259; ENSRNOT00000027478; Akt1s1.aSep08; Akt1s1.bSep08; Akt1s1.cSep08; mRNARGD4119831_1; mRNARGD7648624_1; mRNARGD7648625_1; mRNARGD7648626_1; TCONS_00000549; TCONS_00008926	RefSeq; ENSEMBL; Ace View; Rat Genome Database; Chalmel	Rattus norvegicus AKT1 substrate 1 (proline-rich) (Akt1s1), mRNA.; AKT1 substrate 1 (proline-rich) [gene_biotype:protein_coding transcript_biotype:protein_coding]; AKT1 substrate 1 (proline-rich); INVOLVED IN negative regulation of cell size (ortholog) AND negative regulation of protein kinase activity (ortholog) AND negative regulation of TOR signaling (ortholog) AND PARTICIPATES IN mTOR signali…	chr1	coding
TC0100001468.rn.2	5.64767	5.55995	1.06269	308576	Pnkp	polynucleotide kinase 3-phosphatase	NM_001004259; ENSRNOT00000051640; BC079307; mRNARGD2718312_1; mRNARGD7565853_1; Pnkp.bSep08; Pnkp.cSep08; Pnkp.dSep08; Pnkp.eSep08-unspliced; TCONS_00000551; TCONS_00000552; TCONS_00011659	RefSeq; ENSEMBL; GenBank; Rat Genome Database; Ace View; Chalmel	Rattus norvegicus polynucleotide kinase 3-phosphatase (Pnkp), mRNA.; polynucleotide kinase 3'-phosphatase [gene_biotype:protein_coding transcript_biotype:protein_coding]; Rattus norvegicus polynucleotide kinase 3-phosphatase, mRNA (cDNA clone MGC:94448 IMAGE:7134659), complete cds.; ENCODES a protein that exhibits ATP-dependent polydeoxyribonucleotide 5'-hydroxyl-kinase activity (ortholog) AND nu…	chr1	coding
TC0100001469.rn.2	7.2766	7.17909	1.06992	308577	Fuz	fuzzy planar cell polarity protein	NM_001037646; BC107809; ENSRNOT00000027701; ENSRNOT00000056331; Fuz.aSep08; Fuz.cSep08; Fuz.dSep08; Fuz.eSep08-unspliced; mRNARGD2718285_1; mRNARGD7585370_1; mRNARGD7585371_1; mRNARGD7585372_1; TCONS_00008927	RefSeq; GenBank; ENSEMBL; Ace View; Rat Genome Database; Chalmel	Rattus norvegicus fuzzy planar cell polarity protein (Fuz), mRNA.; Rattus norvegicus fuzzy homolog (Drosophila), mRNA (cDNA clone MGC:125220 IMAGE:7453736), complete cds.; fuzzy planar cell polarity protein (Fuz), mRNA ; fuzzy planar cell polarity protein; INVOLVED IN cilium assembly (ortholog) AND embryonic body morphogenesis (ortholog) AND embryonic skeletal system morphogenesis (ortholog) AND …	chr1	coding
TC0100001470.rn.2	5.3915	5.41341	-1.01531	292890	Tsks	testis-specific serine kinase substrate	NM_199088; ENSRNOT00000049584; mRNARGD2463533_1; mRNARGD7652314_1; mRNARGD7652315_1; mRNARGD7652316_1; mRNARGD7652317_1; mRNARGD7652318_1; mRNARGD7652319_1; mRNARGD7652320_1; Stk22s1.aSep08; Stk22s1.bSep08; Stk22s1.cSep08; Stk22s1.dSep08; Stk22s1.eSep08; TCONS_00008929; TCONS_00011660	RefSeq; ENSEMBL; Rat Genome Database; Ace View; Chalmel	Rattus norvegicus testis-specific serine kinase substrate (Tsks), mRNA.; testis-specific serine kinase substrate [gene_biotype:protein_coding transcript_biotype:protein_coding]; ENCODES a protein that exhibits protein kinase binding (ortholog) AND INVOLVED IN negative regulation of phosphatase activity (ortholog) AND FOUND IN centriole (ortholog) AND INTERACTS WITH phenobarbital (ortholog) AND tu…	chr1	coding
TC0100001472.rn.2	7.48106	7.6153	-1.09751	292892	Irf3	interferon regulatory factor 3	NM_001006969; ENSRNOT00000027786; BC083776; Irf3.aSep08; Irf3.bSep08; Irf3.cSep08; Irf3.dSep08; Irf3.eSep08; Irf3.fSep08; Irf3.gSep08; Irf3.hSep08; Irf3.iSep08; Irf3.jSep08; Irf3.kSep08; Irf3.lSep08-unspliced; Irf3.nSep08; mRNARGD2463512_1; mRNARGD7719365_1; mRNARGD7719366_1; mRNARGD7719367_1; mRNARGD7719368_1; TCONS_00000557; TCONS_00005145; TCONS_00008930	RefSeq; ENSEMBL; GenBank; Ace View; Rat Genome Database; Chalmel	Rattus norvegicus interferon regulatory factor 3 (Irf3), mRNA.; interferon regulatory factor 3 [gene_biotype:protein_coding transcript_biotype:protein_coding]; Rattus norvegicus interferon regulatory factor 3, mRNA (cDNA clone MGC:94729 IMAGE:7193483), complete cds.; interferon regulatory factor 3; ENCODES a protein that exhibits identical protein binding (ortholog) AND protein homodimerization a…	chr1	coding
TC0100001473.rn.2	9.55378	9.83478	-1.21503	361568	Rras	related RAS viral (r-ras) oncogene homolog	NM_001108481; ENSRNOT00000027809; mRNARGD4130572_1; Rras.aSep08; TCONS_00000559	RefSeq; ENSEMBL; Rat Genome Database; Ace View; Chalmel	Rattus norvegicus related RAS viral (r-ras) oncogene homolog (Rras), mRNA.; related RAS viral (r-ras) oncogene homolog [gene_biotype:protein_coding transcript_biotype:protein_coding]; ENCODES a protein that exhibits GDP binding (ortholog) AND GTPase activity (ortholog) AND protein complex binding (ortholog) AND INVOLVED IN negative regulation of cell migration (ortholog) AND positive regulation o…	chr1	coding
TC0100001474.rn.2	6.94255	6.76039	1.13458	292894	Nosip	nitric oxide synthase interacting protein	NM_001106260; ENSRNOT00000027882; mRNARGD4119825_1; mRNARGD7735076_1; mRNARGD7735077_1; Nosip.aSep08; Nosip.bSep08; Nosip.cSep08; Nosip.dSep08-unspliced; Nosip.eSep08; Nosip.fSep08; TCONS_00000560; TCONS_00011663	RefSeq; ENSEMBL; Rat Genome Database; Ace View; Chalmel	Rattus norvegicus nitric oxide synthase interacting protein (Nosip), mRNA.; nitric oxide synthase interacting protein [gene_biotype:protein_coding transcript_biotype:protein_coding]; ENCODES a protein that exhibits poly(A) RNA binding (ortholog) AND INVOLVED IN negative regulation of catalytic activity (ortholog) AND negative regulation of nitric-oxide synthase activity (ortholog) AND FOUND IN cy…	chr1	coding
TC0100001480.rn.2	5.41596	5.74709	-1.258	292898	Pih1d1	PIH1 domain containing 1	NM_001024868; ENSRNOT00000028022; BC097946; mRNARGD2463447_1; mRNARGD7711705_1; mRNARGD7711706_1; Pih1d1.aSep08; Pih1d1.bSep08; Pih1d1.cSep08; TCONS_00005148; TCONS_00008931	RefSeq; ENSEMBL; GenBank; Rat Genome Database; Ace View; Chalmel	Rattus norvegicus PIH1 domain containing 1 (Pih1d1), mRNA.; PIH1 domain containing 1 [gene_biotype:protein_coding transcript_biotype:protein_coding]; Rattus norvegicus PIH1 domain containing 1, mRNA (cDNA clone MGC:116069 IMAGE:7366310), complete cds.; INVOLVED IN box C/D snoRNP assembly (ortholog) AND epithelial cell differentiation (ortholog) AND FOUND IN pre-snoRNP complex (ortholog) AND INTER…	chr1	coding
TC0100001481.rn.2	3.26935	3.08366	1.13736	116638	Slc17a7	solute carrier family 17 (vesicular glutamate transporter), member 7	NM_053859; ENSRNOT00000028064; ENSRNOT00000064184; mRNARGD2628802_1; Slc17a7.aSep08; Slc17a7.bSep08; Slc17a7.cSep08	RefSeq; ENSEMBL; Rat Genome Database; Ace View	Rattus norvegicus solute carrier family 17 (vesicular glutamate transporter), member 7 (Slc17a7), mRNA.; solute carrier family 17 (vesicular glutamate transporter), member 7 [gene_biotype:protein_coding transcript_biotype:protein_coding]; ENCODES a protein that exhibits inorganic phosphate transmembrane transporter activity AND sodium-dependent phosphate transmembrane transporter activity AND sod…	chr1	coding
TC0100001484.rn.2	5.96232	5.6225	1.2656	499149	Pth2	parathyroid hormone 2	NM_001109144; ENSRNOT00000028072; mRNARGD4121177_1; mRNARGD7502280_1; Pth2.aSep08	RefSeq; ENSEMBL; Rat Genome Database; Ace View	Rattus norvegicus parathyroid hormone 2 (Pth2), mRNA.; parathyroid hormone 2 [gene_biotype:protein_coding transcript_biotype:protein_coding]; INVOLVED IN neuropeptide signaling pathway (inferred) AND FOUND IN extracellular region (inferred) AND INTERACTS WITH 2 3 7 8-tetrachlorodibenzodioxine (ortholog) AND cerium trichloride (ortholog) AND choline (ortholog); parathyroid hormone 2	chr1	coding
TC0100001485.rn.2	7.39416	7.55627	-1.11892	308582	Tead2	TEA domain family member 2	NM_001107512; ENSRNOT00000028086; BC168947; mRNARGD4134977_1; mRNARGD7565483_1; mRNARGD7565484_1; TCONS_00005149; Tead2.aSep08; Tead2.bSep08; Tead2.cSep08; Tead2.dSep08	RefSeq; ENSEMBL; GenBank; Rat Genome Database; Chalmel; Ace View	Rattus norvegicus TEA domain family member 2 (Tead2), mRNA.; TEA domain family member 2 [gene_biotype:protein_coding transcript_biotype:protein_coding]; Rattus norvegicus TEA domain family member 2, mRNA (cDNA clone MGC:189253 IMAGE:9027778), complete cds.; ENCODES a protein that exhibits DNA binding (ortholog) AND RNA polymerase II distal enhancer sequence-specific DNA binding transcription fact…	chr1	coding
TC0100001487.rn.2	3.31444	3.86395	-1.46359	292902	Slc6a16	solute carrier family 6, member 16	ENSRNOT00000033882; mRNARGD7509592_1; mRNARGD7509593_1; TCONS_00008932	ENSEMBL; Rat Genome Database; Chalmel	solute carrier family 6, member 16 [gene_biotype:protein_coding transcript_biotype:protein_coding]; ENCODES a protein that exhibits neurotransmitter:sodium symporter activity (inferred) AND INVOLVED IN neurotransmitter transport (inferred) AND transmembrane transport (inferred) AND FOUND IN integral component of membrane (inferred) AND INTERACTS WITH aflatoxin B1 (ortholog) AND bis(2-ethylhexyl) …	chr1	coding
TC0100001488.rn.2	2.26294	2.49322	-1.17306	499151	RGD1562492	similar to Orphan sodium- and chloride-dependent neurotransmitter transporter NTT5 (Solute carrier family 6 member 16)	NM_001109146; BC168918; ENSRNOT00000051280; mRNARGD4121154_1; mRNARGD7564988_1; mRNARGD7564989_1; mRNARGD7564990_1; mRNARGD7564991_1; mRNARGD7564992_1; mRNARGD7564993_1; mRNARGD7564994_1; mRNARGD7564995_1; RGD1562492.aSep08; RGD1562492.bSep08; TCONS_00008933; TCONS_00008934; TCONS_00011669	RefSeq; GenBank; ENSEMBL; Rat Genome Database; Ace View; Chalmel	Rattus norvegicus similar to Orphan sodium- and chloride-dependent neurotransmitter transporter NTT5 (Solute carrier family 6 member 16) (RGD1562492), mRNA.; Rattus norvegicus similar to Orphan sodium- and chloride-dependent neurotransmitter transporter NTT5 (Solute carrier family 6 member 16), mRNA (cDNA clone MGC:189204 IMAGE:7131823), complete cds.; similar to Orphan sodium- and chloride-depen…	chr1	coding
TC0100001489.rn.2	4.17394	3.92058	1.19198	292905	Hrc	histidine rich calcium binding protein	NM_181369; ENSRNOT00000028116; Hrc.aSep08; mRNARGD2451404_1	RefSeq; ENSEMBL; Ace View; Rat Genome Database	Rattus norvegicus histidine rich calcium binding protein (Hrc), mRNA.; histidine rich calcium binding protein [gene_biotype:protein_coding transcript_biotype:protein_coding]; histidine rich calcium binding protein; ENCODES a protein that exhibits ATPase binding (ortholog) AND ion channel binding (ortholog) AND INVOLVED IN calcium ion homeostasis (ortholog) AND regulation of heart contraction (ort…	chr1	coding
TC0100001492.rn.2	4.09556	3.78864	1.23707	365241	Kcna7	potassium channel, voltage gated shaker related subfamily A, member 7	NM_001108914; ENSRNOT00000028189; Kcna7.aSep08; mRNARGD4128655_1	RefSeq; ENSEMBL; Ace View; Rat Genome Database	Rattus norvegicus potassium channel, voltage gated shaker related subfamily A, member 7 (Kcna7), mRNA.; potassium channel, voltage gated shaker related subfamily A, member 7 [gene_biotype:protein_coding transcript_biotype:protein_coding]; potassium voltage-gated channel, shaker-related subfamily, member 7; INVOLVED IN potassium ion transmembrane transport (inferred) AND protein homooligomerizatio…	chr1	coding
TC0100001493.rn.2	5.77367	5.58465	1.13999	25730	Ntf4	neurotrophin 4	NM_013184; ENSRNOT00000028194; mRNARGD2615062_1; Ntf5.aSep08; TCONS_00000567	RefSeq; ENSEMBL; Rat Genome Database; Ace View; Chalmel	Rattus norvegicus neurotrophin 4 (Ntf4), mRNA.; neurotrophin 4 [gene_biotype:protein_coding transcript_biotype:protein_coding]; ENCODES a protein that exhibits growth factor activity (inferred) AND INVOLVED IN adult locomotory behavior (ortholog) AND epidermis development (ortholog) AND ganglion mother cell fate determination (ortholog) AND PARTICIPATES IN mitogen activated protein kinase signali…	chr1	coding
TC0100001494.rn.2	4.75623	4.77628	-1.014	25329	Lhb	luteinizing hormone beta polypeptide	NM_001033975; NM_012858; ENSRNOT00000042039; ENSRNOT00000067468; Lhb.aSep08; Lhb.bSep08; mRNARGD2684265_1; mRNARGD2684271_1; mRNARGD2712589_1; mRNARGD7748779_1; TCONS_00011672; jeyflu.aSep08	RefSeq; ENSEMBL; Ace View; Rat Genome Database; Chalmel	Rattus norvegicus luteinizing hormone beta polypeptide (Lhb), transcript variant 2, mRNA.; Rattus norvegicus luteinizing hormone beta polypeptide (Lhb), transcript variant 1, mRNA.; luteinizing hormone beta polypeptide [gene_biotype:protein_coding transcript_biotype:protein_coding]; luteinizing hormone beta polypeptide; ENCODES a protein that exhibits hormone activity (inferred) AND INVOLVED IN r…	chr1	coding
TC0100001495.rn.2	8.25618	8.28793	-1.02225	690987	Gys1	glycogen synthase 1, muscle	NM_001109615; ENSRNOT00000028271; BC131849; LOC690987.aSep08; LOC690987.bSep08; mRNARGD4126613_1	RefSeq; ENSEMBL; GenBank; Ace View; Rat Genome Database	Rattus norvegicus glycogen synthase 1, muscle (Gys1), mRNA.; glycogen synthase 1, muscle [gene_biotype:protein_coding transcript_biotype:protein_coding]; Rattus norvegicus glycogen synthase 1, muscle, mRNA (cDNA clone MGC:156743 IMAGE:7108272), complete cds.; glycogen synthase 1, muscle; ENCODES a protein that exhibits glucose binding AND glycogen (starch) synthase activity AND glycogen synthase …	chr1	coding
TC0100001497.rn.2	4.31421	4.4208	-1.07668	361576	Tulp2	tubby-like protein 2	NM_001012168; ENSRNOT00000064245; BC084696; mRNARGD2640056_1; mRNARGD7577394_1; mRNARGD7577395_1; mRNARGD7577396_1; mRNARGD7577397_1; mRNARGD7577398_1; TCONS_00000571; TCONS_00008938; TCONS_00008939; TCONS_00011673; TCONS_00011674; Tulp2.aSep08; Tulp2.bSep08; Tulp2.cSep08; Tulp2.dSep08; Tulp2.eSep08	RefSeq; ENSEMBL; GenBank; Rat Genome Database; Chalmel; Ace View	Rattus norvegicus tubby-like protein 2 (Tulp2), mRNA.; tubby-like protein 2 [gene_biotype:protein_coding transcript_biotype:protein_coding]; Rattus norvegicus tubby-like protein 2, mRNA (cDNA clone MGC:105856 IMAGE:7115051), complete cds.; ENCODES a protein that exhibits protein complex binding (ortholog) AND INTERACTS WITH 2-methoxyethanol AND dibutyl phthalate AND furan; tubby-related protein 2…	chr1	coding
TC0100001499.rn.2	5.64482	5.29913	1.27076	308584	Plekha4	pleckstrin homology domain containing, family A (phosphoinositide binding specific) member 4	NM_199101; ENSRNOT00000028423; BC061738; mRNARGD2718082_1; mRNARGD7512719_1; mRNARGD7512720_1; Plekha4.aSep08; Plekha4.bSep08; Plekha4.cSep08; Plekha4.dSep08	RefSeq; ENSEMBL; GenBank; Rat Genome Database; Ace View	Rattus norvegicus pleckstrin homology domain containing, family A (phosphoinositide binding specific) member 4 (Plekha4), mRNA.; pleckstrin homology domain containing, family A (phosphoinositide binding specific) member 4 [gene_biotype:protein_coding transcript_biotype:protein_coding]; Rattus norvegicus pleckstrin homology domain containing, family A (phosphoinositide binding specific) member 4, …	chr1	coding
TC0100001500.rn.2	3.62264	3.18807	1.35152	691018	Hsd17b14	hydroxysteroid (17-beta) dehydrogenase 14	NM_001191111; ENSRNOT00000028436; Hsd17b14.aSep08; mRNARGD6603957_1	RefSeq; ENSEMBL; Ace View; Rat Genome Database	Rattus norvegicus hydroxysteroid (17-beta) dehydrogenase 14 (Hsd17b14), mRNA.; hydroxysteroid (17-beta) dehydrogenase 14 [gene_biotype:protein_coding transcript_biotype:protein_coding]; hydroxysteroid (17-beta) dehydrogenase 14; ENCODES a protein that exhibits estradiol 17-beta-dehydrogenase activity (ortholog) AND testosterone 17-beta-dehydrogenase (NADP+) activity (ortholog) AND INVOLVED IN ste…	chr1	coding
TC0100001501.rn.2	6.98277	7.22621	-1.18382	64203	Bcat2	branched chain amino acid transaminase 2, mitochondrial	NM_022400; ENSRNOT00000028474; BC061790; Bcat2.aSep08; Bcat2.bSep08; Bcat2.cSep08-unspliced; mRNARGD2612485_1; mRNARGD7496221_1; mRNARGD7496222_1; TCONS_00000572	RefSeq; ENSEMBL; GenBank; Ace View; Rat Genome Database; Chalmel	Rattus norvegicus branched chain amino acid transaminase 2, mitochondrial (Bcat2), mRNA.; branched chain amino acid transaminase 2, mitochondrial [gene_biotype:protein_coding transcript_biotype:protein_coding]; Rattus norvegicus branched chain aminotransferase 2, mitochondrial, mRNA (cDNA clone MGC:72449 IMAGE:5623666), complete cds.; branched chain amino acid transaminase 2, mitochondrial; ENCOD…	chr1	coding
TC0100001503.rn.2	3.17456	3.20437	-1.02088	81919	Fut1	fucosyltransferase 1	NM_031236; ENSRNOT00000028494; Fut1.aSep08; mRNARGD2581074_1	RefSeq; ENSEMBL; Ace View; Rat Genome Database	Rattus norvegicus fucosyltransferase 1 (Fut1), mRNA.; fucosyltransferase 1 [gene_biotype:protein_coding transcript_biotype:protein_coding]; fucosyltransferase 1; ENCODES a protein that exhibits galactoside 2-alpha-L-fucosyltransferase activity (ortholog) AND INVOLVED IN fucosylation (ortholog) AND PARTICIPATES IN globoside metabolic pathway AND lacto-series glycosphingolipid metabolic pathway AND…	chr1	coding
TC0100001505.rn.2	2.36068	2.37349	-1.00892	691041	Mamstr	MEF2 activating motif and SAP domain containing transcriptional regulator	ENSRNOT00000029167; ENSRNOT00000029220; mRNARGD2555009_1; mRNARGD7595815_1; mRNARGD7595816_1; mRNARGD7595817_1	ENSEMBL; Rat Genome Database	MEF2 activating motif and SAP domain containing transcriptional regulator [gene_biotype:protein_coding transcript_biotype:protein_coding]; ENCODES a protein that exhibits RNA polymerase II transcription factor binding transcription factor activity (ortholog) AND INVOLVED IN positive regulation of myotube differentiation (ortholog) AND positive regulation of transcription from RNA polymerase II pr…	chr1	coding
TC0100001507.rn.2	5.03664	5.27697	-1.18126	308587	Ntn5	netrin 5	NM_001173526; ENSRNOT00000028524; mRNARGD6543944_1; mRNARGD7689396_1	RefSeq; ENSEMBL; Rat Genome Database	Rattus norvegicus netrin 5 (Ntn5), mRNA.; netrin 5 [gene_biotype:protein_coding transcript_biotype:protein_coding]; FOUND IN extracellular region (inferred) AND INTERACTS WITH 1 3-dinitrobenzene AND 6-propyl-2-thiouracil AND C60 fullerene	chr1	coding
TC0100001508.rn.2	5.65913	6.03769	-1.30005	308588	Car11	carbonic anhydrase 11	NM_175708; ENSRNOT00000028540; BC086972; Car11.aSep08; Car11.bSep08; Car11.cSep08; Car11.dSep08; Car11.eSep08-unspliced; mRNARGD2718042_1; mRNARGD7664978_1; mRNARGD7664979_1; mRNARGD7664980_1	RefSeq; ENSEMBL; GenBank; Ace View; Rat Genome Database	Rattus norvegicus carbonic anhydrase 11 (Car11), mRNA.; carbonic anhydrase 11 [gene_biotype:protein_coding transcript_biotype:protein_coding]; Rattus norvegicus carbonic anhydrase 11, mRNA (cDNA clone MGC:93050 IMAGE:7190978), complete cds.; carbonic anhydrase 11; FOUND IN basolateral plasma membrane (ortholog) AND INTERACTS WITH 17alpha-ethynylestradiol AND 4-amino-2 6-dinitrotoluene AND ammoniu…	chr1	coding
TC0100001509.rn.2	8.19702	8.26831	-1.05066	24309	Dbp	D site of albumin promoter (albumin D-box) binding protein	NM_001289982; NM_001289983; NM_012543; ENSRNOT00000028546; BC087668; Dbp.aSep08; Dbp.bSep08; Dbp.cSep08; Dbp.dSep08-unspliced; mRNARGD2352305_1	RefSeq; ENSEMBL; GenBank; Ace View; Rat Genome Database	Rattus norvegicus D site of albumin promoter (albumin D-box) binding protein (Dbp), transcript variant 2, mRNA.; Rattus norvegicus D site of albumin promoter (albumin D-box) binding protein (Dbp), transcript variant 3, mRNA.; Rattus norvegicus D site of albumin promoter (albumin D-box) binding protein (Dbp), transcript variant 1, mRNA.; D site of albumin promoter (albumin D-box) binding protein […	chr1	coding
TC0100001510.rn.2	10.9441	10.6157	1.25564	81766	Rpl18	ribosomal protein L18	NM_031102; ENSRNOT00000028555; BC084727; mRNARGD2610745_1; mRNARGD7665284_1; Rpl18.aSep08; Rpl18.bSep08; Rpl18.cSep08-unspliced; Rpl18.dSep08; Rpl18.eSep08; Rpl18.fSep08; Rpl18.gSep08; TCONS_00000575; TCONS_00005166; TCONS_00008944	RefSeq; ENSEMBL; GenBank; Rat Genome Database; Ace View; Chalmel	Rattus norvegicus ribosomal protein L18 (Rpl18), mRNA.; ribosomal protein L18 [gene_biotype:protein_coding transcript_biotype:protein_coding]; Rattus norvegicus ribosomal protein L18, mRNA (cDNA clone MGC:105408 IMAGE:7308070), complete cds.; ENCODES a protein that exhibits structural constituent of ribosome (inferred) AND INVOLVED IN translation (inferred) AND FOUND IN cytoplasm (ortholog) AND c…	chr1	coding
TC0100001511.rn.2	4.65101	4.70283	-1.03657	292913	Fam83e	family with sequence similarity 83, member E	ENSRNOT00000028564; Fam83e.aSep08; mRNARGD2451341_1; TCONS_00008945; TCONS_00011677	ENSEMBL; Ace View; Rat Genome Database; Chalmel	family with sequence similarity 83, member E [gene_biotype:protein_coding transcript_biotype:protein_coding]; family with sequence similarity 83, member E; INTERACTS WITH 17beta-estradiol (ortholog) AND calcitriol (ortholog) AND copper(2+) sulfate (ortholog); PREDICTED: family with sequence similarity 83, member E (Fam83e), mRNA.	chr1	coding
TC0100001513.rn.2	3.70286	3.55614	1.10705		LOC691056	similar to 5E5 antigen [Source:RGD Symbol;Acc:1588641]; INTERACTS WITH disodium selenite (ortholog) AND lead(0) (ortholog)	ENSRNOT00000067679; mRNARGD7723013_1; kyflu.aSep08; shawgly.aSep08-unspliced	ENSEMBL; Rat Genome Database; Ace View	similar to 5E5 antigen [gene_biotype:protein_coding transcript_biotype:protein_coding]; INTERACTS WITH disodium selenite (ortholog) AND lead(0) (ortholog); Unannotated AceView Transcript	chr1	ncrna
TC0100001517.rn.2	9.38223	9.52109	-1.10104	361577	Kdelr1	KDEL (Lys-Asp-Glu-Leu) endoplasmic reticulum protein retention receptor 1	NM_001017385; ENSRNOT00000028627; BC092600; Kdelr1.aSep08; Kdelr1.bSep08; mRNARGD2640041_1; TCONS_00000577	RefSeq; ENSEMBL; GenBank; Ace View; Rat Genome Database; Chalmel	Rattus norvegicus KDEL (Lys-Asp-Glu-Leu) endoplasmic reticulum protein retention receptor 1 (Kdelr1), mRNA.; KDEL (Lys-Asp-Glu-Leu) endoplasmic reticulum protein retention receptor 1 [gene_biotype:protein_coding transcript_biotype:protein_coding]; Rattus norvegicus KDEL (Lys-Asp-Glu-Leu) endoplasmic reticulum protein retention receptor 1, mRNA (cDNA clone MGC:109169 IMAGE:7121304), complete cds.;…	chr1	coding
TC0100001518.rn.2	5.35934	5.5883	-1.17198	308593	Tmem143	transmembrane protein 143	NM_001107513; ENSRNOT00000028650; mRNARGD4134954_1; mRNARGD7630678_1; mRNARGD7630679_1; mRNARGD7630680_1; mRNARGD7630681_1; Tmem143.aSep08; Tmem143.bSep08; Tmem143.cSep08; Tmem143.dSep08-unspliced; Tmem143.eSep08-unspliced; Tmem143.fSep08-unspliced	RefSeq; ENSEMBL; Rat Genome Database; Ace View	Rattus norvegicus transmembrane protein 143 (Tmem143), mRNA.; transmembrane protein 143 [gene_biotype:protein_coding transcript_biotype:protein_coding]; INVOLVED IN hematopoietic progenitor cell differentiation (ortholog) AND FOUND IN mitochondrion (ortholog) AND INTERACTS WITH 2 3 7 8-tetrachlorodibenzodioxine (ortholog) AND aflatoxin B1 (ortholog) AND benzo[a]pyrene (ortholog); transmembrane pr…	chr1	coding
TC0100001519.rn.2	4.35914	4.0245	1.26106	308594	Ccdc114	coiled-coil domain containing 114	NM_001126277; ENSRNOT00000028662; BC160835; Ccdc114.aSep08; mRNARGD4134939_1; mRNARGD7570868_1; mRNARGD7570869_1; TCONS_00011680	RefSeq; ENSEMBL; GenBank; Ace View; Rat Genome Database; Chalmel	Rattus norvegicus coiled-coil domain containing 114 (Ccdc114), mRNA.; coiled-coil domain containing 114 [gene_biotype:protein_coding transcript_biotype:protein_coding]; Rattus norvegicus coiled-coil domain containing 114, mRNA (cDNA clone MGC:187543 IMAGE:7456475), complete cds.; coiled-coil domain containing 114; INVOLVED IN outer dynein arm assembly (ortholog) AND FOUND IN cilium (ortholog) AND…	chr1	coding
TC0100001520.rn.2	7.91745	7.93767	-1.01411	361578	Nomo1	nodal modulator 1	NM_001108484; ENSRNOT00000028680; mRNARGD4130562_1; mRNARGD7546305_1; Nomo1.aSep08; Nomo1.bSep08; Nomo1.cSep08; Nomo1.dSep08; TCONS_00000580	RefSeq; ENSEMBL; Rat Genome Database; Ace View; Chalmel	Rattus norvegicus nodal modulator 1 (Nomo1), mRNA.; nodal modulator 1 [gene_biotype:protein_coding transcript_biotype:protein_coding]; ENCODES a protein that exhibits carbohydrate binding (inferred) AND FOUND IN endoplasmic reticulum membrane (ortholog) AND INTERACTS WITH 17alpha-ethynylestradiol AND C60 fullerene AND 2 3 7 8-tetrachlorodibenzodioxine (ortholog); nodal modulator 1; nodal modulato…	chr1	coding
TC0100001521.rn.2	2.52191	2.75123	-1.17228		Ncr3lg1	natural killer cell cytotoxicity receptor 3 ligand 1	LOC691092.aSep08; mRNARGD7526910_1; mRNARGD7526911_1; mRNARGD7526912_1; kuflu.aSep08	Ace View; Rat Genome Database	natural killer cell cytotoxicity receptor 3 ligand 1; Unannotated AceView Transcript	chr1	ncrna
TC0100001522.rn.2	3.21836	3.35516	-1.09946	292918	Otog	otogelin	NM_001106262; ENSRNOT00000068434; mRNARGD4118899_1; Otog.aSep08; TCONS_00008954	RefSeq; ENSEMBL; Rat Genome Database; Ace View; Chalmel	Rattus norvegicus otogelin (Otog), mRNA.; otogelin [gene_biotype:protein_coding transcript_biotype:protein_coding]; ENCODES a protein that exhibits structural molecule activity (ortholog) AND INVOLVED IN adult locomotory behavior (ortholog) AND sensory perception of sound (ortholog) AND FOUND IN cytosol (ortholog) AND proteinaceous extracellular matrix (ortholog) AND INTERACTS WITH 2 2' 5 5'-tetr…	chr1	coding
TC0100001523.rn.2	3.47537	3.25897	1.16183	337868	Myod1	myogenic differentiation 1	NM_176079; ENSRNOT00000015109; BC127480; mRNARGD2521321_1; Myod1.aSep08	RefSeq; ENSEMBL; GenBank; Rat Genome Database; Ace View	Rattus norvegicus myogenic differentiation 1 (Myod1), mRNA.; myogenic differentiation 1 [gene_biotype:protein_coding transcript_biotype:protein_coding]; Rattus norvegicus myogenic differentiation 1, mRNA (cDNA clone MGC:156574 IMAGE:8366406), complete cds.; ENCODES a protein that exhibits chromatin DNA binding (ortholog) AND core promoter binding (ortholog) AND DNA binding (ortholog) AND INVOLVED…	chr1	coding
TC0100001524.rn.2	3.44207	3.27787	1.12054	25327	Kcnc1	potassium channel, voltage gated Shaw-related subfamily C, member 1	NM_012856; Kcnc1.bSep08; Kcnc1.cSep08; mRNARGD2684304_1	RefSeq; Ace View; Rat Genome Database	Rattus norvegicus potassium channel, voltage gated Shaw-related subfamily C, member 1 (Kcnc1), mRNA.; potassium voltage gated channel, Shaw-related subfamily, member 1; ENCODES a protein that exhibits kinesin binding (ortholog) AND INVOLVED IN potassium ion transmembrane transport (inferred) AND protein homooligomerization (inferred) AND regulation of ion transmembrane transport (inferred) AND FO…	chr1	coding
TC0100001527.rn.2	7.42301	7.58794	-1.12111	361580	Gtf2h1	general transcription factor IIH, polypeptide 1	NM_001108485; ENSRNOT00000066791; Gtf2h1.aSep08; Gtf2h1.bSep08; mRNARGD4130552_1; mRNARGD7652778_1; TCONS_00000582; TCONS_00005170	RefSeq; ENSEMBL; Ace View; Rat Genome Database; Chalmel	Rattus norvegicus general transcription factor IIH, polypeptide 1 (Gtf2h1), mRNA.; general transcription factor IIH, polypeptide 1 [gene_biotype:protein_coding transcript_biotype:protein_coding]; general transcription factor IIH, polypeptide 1; ENCODES a protein that exhibits DNA-dependent ATPase activity (ortholog) AND protein kinase activity (ortholog) AND RNA polymerase II carboxy-terminal dom…	chr1	coding
TC0100001528.rn.2	10.8614	10.8128	1.03425	24533	Ldha	lactate dehydrogenase A; ENCODES a protein that exhibits identical protein binding AND kinase binding AND L-lactate dehydrogenase activity AND INVOLVED IN lactate metabolic process AND NAD metabolic process AND positive regulation of apoptotic process AND PARTICIPATES IN hypoxia inducible factor pathway AND cysteine and methionine metabolic pathway AND gluconeogenesis pathway AND ASSOCIATED WITH …	NM_017025; ENSRNOT00000017468; BC060587; BC084698; BC168737; Ldha.aSep08; Ldha.bSep08; mRNARGD2792093_1; mRNARGD7635660_1; TCONS_00000584; TCONS_00008956; TCONS_00011689	RefSeq; ENSEMBL; GenBank; Ace View; Rat Genome Database; Chalmel	Rattus norvegicus lactate dehydrogenase A (Ldha), mRNA.; lactate dehydrogenase A [gene_biotype:protein_coding transcript_biotype:protein_coding]; Rattus norvegicus lactate dehydrogenase A, mRNA (cDNA clone MGC:72944 IMAGE:6919582), complete cds.; Rattus norvegicus lactate dehydrogenase A, mRNA (cDNA clone MGC:105462 IMAGE:7122339), complete cds.; Rattus norvegicus lactate dehydrogenase A, mRNA (c…	chr1	coding
TC0100001529.rn.2	2.42604	2.37583	1.03541	29634	Ldhc	lactate dehydrogenase C	NM_017266; ENSRNOT00000017851; BC078862; Ldhc.aSep08; Ldhc.bSep08; mRNARGD2553617_1; mRNARGD7660464_1; mRNARGD7660465_1; TCONS_00008957; TCONS_00008958	RefSeq; ENSEMBL; GenBank; Ace View; Rat Genome Database; Chalmel	Rattus norvegicus lactate dehydrogenase C (Ldhc), mRNA.; lactate dehydrogenase C [gene_biotype:protein_coding transcript_biotype:protein_coding]; Rattus norvegicus lactate dehydrogenase C, mRNA (cDNA clone MGC:93523 IMAGE:7131609), complete cds.; lactate dehydrogenase C; ENCODES a protein that exhibits L-lactate dehydrogenase activity (ortholog) AND INVOLVED IN ATP biosynthetic process (ortholog)…	chr1	coding
TC0100001531.rn.2	2.49685	2.40317	1.06709	494239	Vom1r70	vomeronasal 1 receptor 70	NM_001009519; ENSRNOT00000075356; mRNARGD2687364_1; V1rc6.aSep08-unspliced	RefSeq; ENSEMBL; Rat Genome Database; Ace View	Rattus norvegicus vomeronasal 1 receptor 70 (Vom1r70), mRNA.; vomeronasal 1 receptor 70 [gene_biotype:protein_coding transcript_biotype:protein_coding]; ENCODES a protein that exhibits pheromone receptor activity (inferred) AND INVOLVED IN G-protein coupled receptor signaling pathway (inferred) AND FOUND IN integral component of membrane (inferred); vomeronasal 1 receptor 70	chr1	coding
TC0100001534.rn.2	3.08247	2.9441	1.10066	308602	Tmem86a	transmembrane protein 86A	NM_001135016; ENSRNOT00000018688; mRNARGD4134280_1; TCONS_00000585; Tmem86a.aSep08; Tmem86a.bSep08; slawgly.aSep08-unspliced	RefSeq; ENSEMBL; Rat Genome Database; Chalmel; Ace View	Rattus norvegicus transmembrane protein 86A (Tmem86a), mRNA.; transmembrane protein 86A [gene_biotype:protein_coding transcript_biotype:protein_coding]; FOUND IN integral component of membrane (inferred) AND INTERACTS WITH 2 3 7 8-tetrachlorodibenzodioxine AND cefaloridine AND dibutyl phthalate; transmembrane protein 86A (Tmem86a), mRNA.; transmembrane protein 86A; Unannotated AceView Transcript	chr1	coding
TC0100001538.rn.2	2.26739	1.6856	1.49671	404644	Mrgprb5	MAS-related G protein-coupled receptor, member B5; ENCODES a protein that exhibits G-protein coupled receptor activity (inferred) AND INVOLVED IN G-protein coupled receptor signaling pathway (inferred) AND FOUND IN integral component of membrane (inferred) AND INTERACTS WITH fonofos (ortholog) AND methotrexate (ortholog) AND parathion (ortholog)	NM_001002284; ENSRNOT00000029958; Mrgprb5.aSep08-unspliced; mRNARGD2482747_1	RefSeq; ENSEMBL; Ace View; Rat Genome Database	Rattus norvegicus MAS-related G protein-coupled receptor, member B5 (Mrgprb5), mRNA.; MAS-related G protein-coupled receptor, member B5 [gene_biotype:protein_coding transcript_biotype:protein_coding]; MAS-related G protein-coupled receptor, member B5; ENCODES a protein that exhibits G-protein coupled receptor activity (inferred) AND INVOLVED IN G-protein coupled receptor signaling pathway (inferr…	chr1	coding
TC0100001541.rn.2	5.99444	6.41366	-1.3372	365252	Zdhhc13	zinc finger, DHHC-type containing 13	NM_001039037; ENSRNOT00000019175; mRNARGD2601233_1; mRNARGD7702382_1; TCONS_00005172; Zdhhc13.aSep08; Zdhhc13.bSep08; Zdhhc13.cSep08; Zdhhc13.dSep08; Zdhhc13.eSep08	RefSeq; ENSEMBL; Rat Genome Database; Chalmel; Ace View	Rattus norvegicus zinc finger, DHHC-type containing 13 (Zdhhc13), mRNA.; zinc finger, DHHC-type containing 13 [gene_biotype:protein_coding transcript_biotype:protein_coding]; ENCODES a protein that exhibits magnesium ion transmembrane transporter activity (ortholog) AND palmitoyltransferase activity (ortholog) AND signal transducer activity (ortholog) AND INVOLVED IN ion transmembrane transport (…	chr1	coding
TC0100001544.rn.2	7.59384	7.40911	1.13661	171563	Nav2	neuron navigator 2	NM_138529; ENSRNOT00000046529; mRNARGD4139827_1; mRNARGD7539249_1; mRNARGD7539250_1; mRNARGD7539251_1; mRNARGD7539252_1; mRNARGD7539253_1; mRNARGD7539254_1; mRNARGD7539255_1; mRNARGD7539256_1; mRNARGD7539257_1; Nav2.aSep08; larflu.aSep08; lawflu.aSep08; leeflu.aSep08; loflu.aSep08; stugly.aSep08-unspliced; swargly.aSep08-unspliced; swargly.bSep08-unspliced; swogly.aSep08-unspliced	RefSeq; ENSEMBL; Rat Genome Database; Ace View	Rattus norvegicus neuron navigator 2 (Nav2), mRNA.; neuron navigator 2 [gene_biotype:protein_coding transcript_biotype:protein_coding]; ENCODES a protein that exhibits heparin binding (ortholog) AND INVOLVED IN nervous system development AND glossopharyngeal nerve development (ortholog) AND locomotory behavior (ortholog) AND FOUND IN extracellular matrix (ortholog) AND interstitial matrix (orthol…	chr1	coding
TC0100001555.rn.2	3.66568	3.81902	-1.11214	292935	Htatip2	HIV-1 Tat interactive protein 2	NM_001106263; ENSRNOT00000036258; BC158803; Htatip2.aSep08; Htatip2.bSep08; Htatip2.cSep08; mRNARGD4118894_1; mRNARGD7598175_1; mRNARGD7598176_1; mRNARGD7598177_1; TCONS_00000595; TCONS_00008959	RefSeq; ENSEMBL; GenBank; Ace View; Rat Genome Database; Chalmel	Rattus norvegicus HIV-1 Tat interactive protein 2 (Htatip2), mRNA.; HIV-1 Tat interactive protein 2 [gene_biotype:protein_coding transcript_biotype:protein_coding]; Rattus norvegicus HIV-1 tat interactive protein 2, homolog (human), mRNA (cDNA clone MGC:188215 IMAGE:7321759), complete cds.; HIV-1 Tat interactive protein 2; INVOLVED IN nuclear import (ortholog) AND regulation of angiogenesis (orth…	chr1	coding
TC0100001556.rn.2	7.98046	7.98161	-1.00079	89820	Prmt3	protein arginine methyltransferase 3	NM_053557; ENSRNOT00000020853; mRNARGD2465529_1; mRNARGD7618113_1; Prmt3.aSep08; TCONS_00000596	RefSeq; ENSEMBL; Rat Genome Database; Ace View; Chalmel	Rattus norvegicus protein arginine methyltransferase 3 (Prmt3), mRNA.; protein arginine methyltransferase 3 [gene_biotype:protein_coding transcript_biotype:protein_coding]; ENCODES a protein that exhibits modified amino acid binding AND protein-arginine N-methyltransferase activity AND protein-arginine omega-N asymmetric methyltransferase activity AND INVOLVED IN peptidyl-arginine methylation AND…	chr1	coding
TC0100001559.rn.2	4.02485	3.58176	1.35951		LOC688017	similar to glyceraldehyde-3-phosphate dehydrogenase	mRNARGD7572210_1	Rat Genome Database	similar to glyceraldehyde-3-phosphate dehydrogenase	chr1	ncrna
TC0100001560.rn.2	3.6458	3.46468	1.13376	171148	Slc6a5	solute carrier family 6 (neurotransmitter transporter), member 5	NM_203334; ENSRNOT00000041950; mRNARGD2374388_1; Slc6a5.aSep08	RefSeq; ENSEMBL; Rat Genome Database; Ace View	Rattus norvegicus solute carrier family 6 (neurotransmitter transporter), member 5 (Slc6a5), mRNA.; solute carrier family 6 (neurotransmitter transporter), member 5 [gene_biotype:protein_coding transcript_biotype:protein_coding]; ENCODES a protein that exhibits glycine transmembrane transporter activity AND glycine:sodium symporter activity (ortholog) AND INVOLVED IN glycine transport AND glycine…	chr1	coding
TC0100001561.rn.2	3.20445	3.04042	1.12041	81733	Nell1	neural EGFL like 1	NM_031069; ENSRNOT00000056030; mRNARGD2611821_1; Nell1.aSep08; lerflu.aSep08	RefSeq; ENSEMBL; Rat Genome Database; Ace View	Rattus norvegicus neural EGFL like 1 (Nell1), mRNA.; NEL-like 1 (chicken) [gene_biotype:protein_coding transcript_biotype:protein_coding]; ENCODES a protein that exhibits heparin binding AND identical protein binding AND protein kinase C binding AND INVOLVED IN positive regulation of apoptotic process AND positive regulation of ossification AND protein homotrimerization AND ASSOCIATED WITH abnorm…	chr1	coding
TC0100001563.rn.2	2.90578	2.96956	-1.0452	100125384	LOC100125384; LOC100909825	hypothetical protein LOC100125384; probable isocitrate dehydrogenase [NAD] gamma 2 mitochondrial-like	NM_001103363; BC098006; mRNARGD6501686_1; rCG_53642.aSep08-unspliced	RefSeq; GenBank; Rat Genome Database; Ace View	Rattus norvegicus hypothetical protein LOC100125384 (LOC100125384), mRNA.; Rattus norvegicus hypothetical protein LOC100125384, mRNA (cDNA clone MGC:116152 IMAGE:7453927), complete cds.; probable isocitrate dehydrogenase [NAD] gamma 2 mitochondrial-like; hypothetical protein LOC100125384	chr1	coding
TC0100001564.rn.2	2.69953	2.72785	-1.01982		4933405O20Rik; LOC100125384	RIKEN cDNA 4933405O20 gene ; hypothetical protein LOC100125384 [Source:RGD Symbol;Acc:1642415]; hypothetical protein LOC100125384, mRNA (cDNA clone MGC:116152 IMAGE:7453927), complete cds.; ENCODES a protein that exhibits ATP binding (inferred) AND isocitrate dehydrogenase (NAD+) activity (inferred) AND magnesium ion binding (inferred) AND INVOLVED IN tricarboxylic acid cycle (inferred) AND FOUND…	NM_001103363_2; ENSRNOT00000074027; BC098006_2; mRNARGD4132312_1	RefSeq; ENSEMBL; GenBank; Rat Genome Database	RIKEN cDNA 4933405O20 gene ; hypothetical protein LOC100125384 [gene_biotype:protein_coding transcript_biotype:protein_coding]; hypothetical protein LOC100125384, mRNA (cDNA clone MGC:116152 IMAGE:7453927), complete cds.; ENCODES a protein that exhibits ATP binding (inferred) AND isocitrate dehydrogenase (NAD+) activity (inferred) AND magnesium ion binding (inferred) AND INVOLVED IN tricarboxylic…	chr1	ncrna
TC0100001565.rn.2	6.63947	6.52747	1.08073		LOC100909934	60S acidic ribosomal protein P0-like	mRNARGD6500975_1	Rat Genome Database	60S acidic ribosomal protein P0-like	chr1	ncrna
[truncated: 22,566 more rows]
